# Supplementary material for: Genomic Analysis of Putative Virulence Factors Affecting Cytotoxicity of Cronobacter
Source: Front Microbiol. 2020 Feb 7;10:3104. doi: 10.3389/fmicb.2019.03104 (PMC7019382; doi:10.3389/fmicb.2019.03104)
Supplement: TABLE S1 — The identification and coverage of virulence genes of Cronobacter in this study compared with VFDB. [file Table_1.xlsx]

## Sheet: all_aln
	AH02	BJ09	BJ15	HA03	HB03	HB04	HE35	LN01	LN02	CQ04	SC26	SC01	SC16	SC25	SD04	SD05	SD11	SD16	SD19	SD21	SD26	SD28	SD45	SD47	SD69	SD83	SD92	SD43	SH11	SX10	XJ02
VFG012939	0,0	0,0	87,71	0,0	89,98	0,0	0,0	0,0	0,0	86,98	88,99	87,99	0,0	0,0	0,0	0,0	0,0	0,0	0,0	0,0	0,0	0,0	0,0	0,0	0,0	0,0	0,0	0,0	0,0	0,0	0,0	(gtrB) bactoprenol glucosyl transferase [LPS glucosylation (CVF473)] [Shigella flexneri 5 str. 8401]
VFG013905	0,0	0,0	53,69	0,0	53,69	0,0	0,0	53,69	0,0	0,0	52,69	53,69	0,0	0,0	0,0	0,0	53,69	53,69	0,0	53,69	53,69	0,0	0,0	0,0	0,0	0,0	0,0	0,0	53,69	0,0	0,0	(pilT) twitching motility protein [Type IV pili biosynthesis (CVF518)] [Pseudomonas fluorescens Pf-5]
VFG030705	0,0	0,0	52,56	0,0	52,56	0,0	0,0	0,0	0,0	0,0	52,56	52,56	0,0	0,0	0,0	0,0	52,56	52,56	0,0	0,0	52,56	0,0	52,56	0,0	0,0	53,56	53,56	0,0	0,0	0,0	52,56	(sugC) sugar-transport ATP-binding protein ABC transporter SugC [Trehalose-recycling ABC transporter (CVF651)] [Mycobacterium liflandii 128FXT]
VFG013516	0,0	0,0	74,86	0,0	74,82	0,0	0,0	0,0	0,0	0,0	0,0	74,86	0,0	0,0	0,0	0,0	74,86	74,86	0,0	74,86	74,86	0,0	0,0	0,0	0,0	74,86	74,86	74,86	74,86	0,0	0,0	(mrsA/glmM) phosphoglucosamine mutase [Exopolysaccharide (CVF495)] [Haemophilus ducreyi 35000HP]
VFG018397	0,0	0,0	80,69	0,0	80,69	0,0	0,0	0,0	0,0	0,0	0,0	80,69	0,0	0,0	0,0	0,0	80,69	80,69	0,0	80,69	80,69	0,0	0,0	0,0	0,0	80,69	80,69	80,69	80,69	0,0	0,0	(phoQ) hypothetical protein [PhoPQ (CVF010)] [Salmonella enterica subsp. arizonae serovar 62:z4,z23:-- str. RSK2980]
VFG030706	0,0	0,0	59,64	0,0	59,64	0,0	0,0	0,0	0,0	0,0	0,0	59,64	0,0	0,0	0,0	0,0	59,64	59,64	0,0	59,64	59,64	59,63	0,0	0,0	0,0	60,63	0,0	59,64	0,0	0,0	0,0	(sugC) maltodextrin import ATP-binding protein MsmX [Trehalose-recycling ABC transporter (CVF651)] [Mycobacterium abscessus subsp. bolletii str. GO 06]
VFG021662	0,0	50,65	52,61	0,0	54,57	0,0	0,0	0,0	0,0	0,0	0,0	52,61	0,0	0,0	0,0	0,0	52,61	52,61	0,0	0,0	52,61	50,65	0,0	0,0	0,0	0,0	0,0	52,61	0,0	0,0	0,0	(stiB) chaperone protein FimC [Sti (CVF027)] [Salmonella enterica subsp. enterica serovar Agona str. SL483]
VFG021217	0,0	0,0	83,99	0,0	83,99	0,0	0,0	0,0	0,0	0,0	0,0	83,99	0,0	0,0	0,0	0,0	83,99	83,99	0,0	0,0	83,99	0,0	0,0	0,0	0,0	0,0	0,0	83,99	0,0	0,0	0,0	(csgG) curli production assembly/transport component CsgG [Agf/Csg (CVF001)] [Salmonella enterica subsp. enterica serovar Schwarzengrund str. CVM19633]
VFG042624	0,0	0,0	66,60	0,0	65,60	0,0	0,0	0,0	0,0	0,0	0,0	66,60	0,0	0,0	0,0	0,0	66,60	66,60	0,0	0,0	66,60	0,0	0,0	0,0	66,59	0,0	0,0	64,60	62,61	0,0	0,0	(mrpD) fimbrial chaperone protein [Proteus-like (MR/P) fimbriae, mannose resistant (biofilm formation) (AI072)] [Proteus mirabilis HI4320]
VFG021262	0,0	0,0	60,76	0,0	60,76	0,0	0,0	0,0	0,0	0,0	0,0	60,76	0,0	0,0	0,0	0,0	60,76	60,76	0,0	0,0	60,76	0,0	0,0	0,0	0,0	0,0	0,0	60,76	60,76	0,0	0,0	(csgA) cryptic curlin major subunit [Agf/Csg (CVF001)] [Salmonella enterica subsp. enterica serovar Schwarzengrund str. CVM19633]
VFG046069	0,0	0,0	84,59	0,0	84,59	0,0	0,0	0,0	0,0	0,0	0,0	84,59	0,0	0,0	0,0	0,0	84,59	84,59	0,0	0,0	84,59	0,0	0,0	0,0	0,0	0,0	0,0	84,59	84,59	0,0	0,0	(csgF) curli production assembly/transport component CsgF [Curli fibers (CVF822)] [Escherichia coli VR50]
VFG000926	0,0	0,0	78,93	0,0	79,93	0,0	0,0	80,94	79,94	0,0	0,0	78,93	79,94	79,94	0,0	0,0	79,93	78,93	0,0	77,93	78,93	0,0	0,0	0,0	0,0	0,0	0,0	79,93	78,93	0,0	0,0	(fepD) ferrienterobactin ABC transporter permease [Enterobactin (VF0228)] [Escherichia coli CFT073]
VFG021241	0,0	0,0	66,99	0,0	67,99	0,0	0,0	0,0	0,0	0,0	0,0	66,99	0,0	0,0	0,0	0,0	67,99	66,99	0,0	0,0	66,99	0,0	0,0	0,0	0,0	0,0	0,0	67,99	67,99	0,0	0,0	(csgD) DNA-binding transcriptional regulator CsgD [Agf/Csg (CVF001)] [Salmonella enterica subsp. enterica serovar Gallinarum str. 287/91]
VFG046070	0,0	0,0	58100	0,0	58100	0,0	0,0	0,0	0,0	0,0	0,0	58100	0,0	0,0	0,0	0,0	58100	58100	0,0	0,0	58100	0,0	0,0	0,0	0,0	0,0	0,0	58100	58100	0,0	0,0	(csgE) curli production assembly/transport component CsgE [Curli fibers (CVF822)] [Escherichia coli VR50]
VFG021253	0,0	0,0	58100	0,0	58100	0,0	0,0	0,0	0,0	0,0	0,0	58100	0,0	0,0	0,0	0,0	58100	58100	0,0	0,0	58100	0,0	0,0	0,0	0,0	0,0	0,0	58100	57100	0,0	0,0	(csgB) curlin minor subunit [Agf/Csg (CVF001)] [Salmonella enterica subsp. enterica serovar Schwarzengrund str. CVM19633]
VFG035092	75100	74100	76100	0,0	0,0	75100	0,0	75100	76,86	0,0	0,0	0,0	75100	75100	0,0	0,0	77100	76100	0,0	74100	76100	74100	0,0	75100	74,99	76,99	76,99	77100	74100	72,61	75100	(EC042_4524) putative type VI secretion protein [SCI-I (SS183)] [Escherichia coli O44:H18 042]
VFG035110	84,95	84,96	82100	0,0	82100	84,95	0,0	0,0	84,95	0,0	0,0	0,0	85,95	0,0	0,0	81100	0,0	82100	86,88	85,95	82100	81100	0,0	84,95	80100	83,96	76,59	82100	85,95	0,0	84,95	(EC55989_3339) hypothetical protein [SCI-I T6SS (CVF734)] [Escherichia coli 55989]
VFG035174	0,0	0,0	0,0	87,54	91100	0,0	0,0	0,0	0,0	0,0	0,0	0,0	91100	90100	0,0	0,0	91100	91100	0,0	91100	91100	56,99	91100	91100	89,87	90100	90100	0,0	91100	89,87	0,0	(EC55989_3335) hypothetical protein [SCI-I T6SS (CVF734)] [Escherichia coli 55989]
VFG020167	0,0	62,94	0,0	62,94	0,0	62,94	62,94	0,0	0,0	0,0	62,94	0,0	0,0	0,0	0,0	62,94	61,94	62,94	0,0	62,94	62,94	62,94	0,0	0,0	62,94	62,94	62,94	0,0	61,94	62,94	62,94	(iucD) L-lysine 6-monooxygenase (NADPH) [Aerobactin synthesis (CVF474)] [Shigella boydii CDC 3083-94]
VFG013037	0,0	79,99	0,0	79,96	79,96	0,0	0,0	78100	0,0	0,0	0,0	0,0	0,0	0,0	0,0	78,99	79,96	0,0	0,0	79,95	0,0	78,99	0,0	78,99	79,99	79,99	79,99	79,96	78,99	0,0	78,99	(fepG) ferric enterobactin transport protein [Enterobactin transport (CVF478)] [Shigella boydii Sb227]
VFG037938	0,0	74,98	74,98	0,0	74,98	73,98	0,0	0,0	0,0	70,63	0,0	74,98	0,0	73,98	70,63	74,98	0,0	74,98	0,0	0,0	74,98	74,98	70,63	0,0	74,98	72,98	72,98	74,98	73,98	74,98	70,63	(M3Q_286) bifunctional UDP-N-acetylglucosamine pyrophosphorylase/glucosamine-1-phosphate N-acetyltransferase [Capsule (CVF775)] [Acinetobacter baumannii TYTH-1]
VFG007659	0,0	76,96	78,96	0,0	78,96	78,96	0,0	0,0	0,0	0,0	0,0	78,96	0,0	78,96	0,0	76,96	0,0	78,96	0,0	78,96	78,96	76,96	0,0	0,0	76,96	76,96	76,96	78,96	78,96	76,96	0,0	(rmlB) dTDP-glucose 4,6-dehydratase [Capsular polysaccharide (CVF282)] [Vibrio fischeri ES114]
VFG013084	0,0	61,88	61,88	0,0	61,88	0,0	0,0	0,0	0,0	0,0	0,0	61,88	0,0	0,0	0,0	61,88	0,0	61,88	0,0	60,88	61,88	0,0	0,0	0,0	61,88	0,0	62,88	0,0	60,88	61,88	0,0	(msbB2) MsbB2 [MsbB2 (CVF484)] [Shigella dysenteriae Sd197]
VFG030704	0,0	63,59	63,59	0,0	63,59	0,0	0,0	0,0	0,0	64,59	0,0	63,59	0,0	64,59	0,0	63,59	0,0	63,59	0,0	63,59	63,59	63,59	0,0	0,0	63,59	63,59	63,59	63,59	0,0	63,59	0,0	(sugC) Putative sugar-transport ATP-binding protein ABC transporter SugC [Trehalose-recycling ABC transporter (CVF651)] [Mycobacterium canettii CIPT 140070017]
VFG013629	0,0	68,56	68,56	67,56	0,0	0,0	0,0	0,0	0,0	0,0	0,0	68,56	0,0	0,0	0,0	68,56	68,56	68,56	0,0	68,56	68,56	68,56	0,0	0,0	68,56	0,0	68,56	68,56	68,56	68,56	0,0	(hemN) coproporphyrinogen III oxidase [Heme biosynthesis (CVF506)] [Haemophilus ducreyi 35000HP]
VFG036039	0,0	65,66	65,60	0,0	0,0	0,0	0,0	64,67	0,0	0,0	0,0	0,0	63,67	63,67	0,0	64,66	64,67	64,67	0,0	65,66	64,67	64,66	0,0	63,67	64,66	65,66	65,66	0,0	64,66	64,66	0,0	(cdiB) putative hemolysin activator ShlB-type [Contact-dependent inhibition CDI system (CVF747)] [Escherichia coli ABU 83972]
VFG045722	0,0	52,65	50,65	50,65	50,65	52,65	50,65	0,0	52,65	52,65	0,0	50,65	52,65	0,0	0,0	52,65	52,65	50,65	0,0	52,65	50,65	52,65	0,0	0,0	52,65	52,65	52,65	50,65	52,65	52,65	0,0	(feoA) ferrous iron transporter A [Ferrous iron transport (CVF359)] [Legionella longbeachae NSW150]
VFG045719	0,0	57,58	57,58	0,0	57,58	57,58	0,0	57,58	55,58	0,0	58,58	57,58	55,58	57,58	0,0	57,58	57,58	57,58	57,58	57,58	57,58	57,58	0,0	0,0	57,58	55,58	55,58	57,58	57,58	57,58	57,58	(ccmE) cytochrome c-type biogenesis protein CcmE [Cytochrome c muturation (ccm) locus (CVF358)] [Legionella longbeachae NSW150]
VFG013310	0,0	0,0	54,76	0,0	54,76	0,0	0,0	0,0	0,0	0,0	0,0	54,76	0,0	0,0	54,76	55,76	54,76	0,0	54,76	54,76	0,0	55,76	54,76	0,0	55,76	55,76	55,76	54,76	55,73	55,76	0,0	(kdtA) 3-deoxy-D-manno-octulosonic-acid transferase [LOS (CVF494)] [Haemophilus influenzae 86-028NP]
VFG033966	0,0	0,0	0,0	0,0	0,0	69,87	0,0	0,0	0,0	0,0	0,0	0,0	69,87	0,0	0,0	69,87	0,0	0,0	69,87	69,87	0,0	70,87	0,0	69,87	70,87	70,88	70,87	0,0	0,0	69,87	0,0	(iucC) siderophore biosynthesis protein [Aerobactin siderophore (CVF457)] [Escherichia coli O111:H- str. 11128]
VFG043107	0,0	72,57	0,0	0,0	0,0	0,0	0,0	0,0	0,0	0,0	0,0	0,0	0,0	0,0	0,0	73,57	0,0	0,0	0,0	0,0	0,0	72,57	0,0	0,0	72,55	0,0	0,0	0,0	0,0	73,57	0,0	(fliF) flagellar MS-ring protein [peritrichous flagella (AI140)] [Escherichia coli O157:H7 str. EDL933]
VFG042228	0,0	51,59	0,0	0,0	0,0	0,0	0,0	0,0	0,0	0,0	0,0	0,0	0,0	0,0	0,0	51,59	0,0	0,0	0,0	0,0	0,0	51,59	0,0	0,0	51,59	0,0	0,0	0,0	0,0	50,59	0,0	(ABB77406) unknown [T3SS (SS007)] [Pantoea stewartii subsp. stewartii str. SS104]
VFG019020	0,0	60,64	0,0	0,0	0,0	0,0	0,0	0,0	0,0	0,0	0,0	0,0	0,0	0,0	0,0	61,64	0,0	0,0	0,0	0,0	0,0	61,64	0,0	0,0	0,0	0,0	0,0	0,0	0,0	0,0	0,0	(YPK_3181) mannose-1-phosphate guanylyltransferase/mannose-6-phosphate isomerase [O-antigen (CVF043)] [Yersinia pseudotuberculosis YPIII]
VFG035131	0,0	59,74	0,0	0,0	0,0	0,0	0,0	0,0	0,0	0,0	0,0	0,0	0,0	0,0	0,0	59,74	0,0	0,0	0,0	0,0	0,0	59,74	0,0	0,0	0,0	0,0	0,0	0,0	0,0	59,74	0,0	(EcE24377A_3125) hypothetical protein [SCI-I T6SS (CVF734)] [Escherichia coli E24377A]
VFG041194	0,0	54,92	0,0	0,0	0,0	0,0	0,0	0,0	0,0	0,0	0,0	0,0	0,0	0,0	0,0	54,92	0,0	0,0	0,0	0,0	0,0	54,92	0,0	0,0	54,92	0,0	0,0	0,0	0,0	0,0	0,0	(cts1E) ImpE family T6SS protein Cts1E [CTS1 (SS186)] [Citrobacter rodentium ICC168]
VFG013324	0,0	50,84	0,0	0,0	0,0	0,0	0,0	0,0	0,0	0,0	0,0	0,0	0,0	0,0	0,0	50,84	0,0	0,0	0,0	0,0	0,0	50,84	0,0	0,0	50,84	0,0	0,0	0,0	0,0	0,0	0,0	(lpxH) UDP-2,3-diacylglucosamine hydrolase [LOS (CVF494)] [Haemophilus influenzae PittGG]
VFG013266	0,0	56,96	0,0	0,0	0,0	0,0	0,0	0,0	0,0	0,0	0,0	0,0	0,0	0,0	0,0	56,96	0,0	0,0	55,96	0,0	0,0	56,96	0,0	0,0	56,96	0,0	0,0	0,0	0,0	56,96	0,0	(orfM) putative deoxyribonucleotide triphosphate pyrophosphatase [LOS (CVF494)] [Haemophilus influenzae 86-028NP]
VFG043101	0,0	93,96	0,0	0,0	0,0	0,0	0,0	0,0	0,0	0,0	0,0	0,0	0,0	0,0	0,0	93100	0,0	0,0	0,0	0,0	0,0	93100	0,0	0,0	93100	0,0	0,0	0,0	0,0	93,96	0,0	(fliA) flagellar biosynthesis sigma factor [peritrichous flagella (AI140)] [Escherichia coli O157:H7 str. EDL933]
VFG013375	0,0	72,78	0,0	0,0	0,0	0,0	0,0	0,0	0,0	0,0	0,0	0,0	0,0	0,0	0,0	72,78	0,0	0,0	0,0	0,0	0,0	72,78	0,0	0,0	72,78	73,78	73,78	0,0	0,0	72,78	0,0	(lpxD) UDP-3-O-[3-hydroxymyristoyl] glucosamine N-acyltransferase [LOS (CVF494)] [Haemophilus influenzae 86-028NP]
VFG012988	0,0	77,70	0,0	0,0	0,0	0,0	0,0	0,0	0,0	0,0	0,0	0,0	0,0	0,0	0,0	77,70	0,0	0,0	0,0	0,0	0,0	77,70	0,0	0,0	77,70	77,70	77,70	0,0	0,0	77,70	0,0	(entE) 2,3-dihydroxybenzoate-AMP ligase [Enterobactin synthesis (CVF477)] [Shigella flexneri 5 str. 8401]
VFG001856	0,0	53,71	0,0	0,0	0,0	0,0	0,0	0,0	0,0	0,0	0,0	0,0	0,0	0,0	0,0	53,71	0,0	0,0	0,0	0,0	0,0	56,59	0,0	0,0	53,71	53,71	53,71	0,0	0,0	53,71	0,0	(ccmC) cytochrome c-type biogenesis protein CcmC, putative heme lyase for CcmE [CcmC (VF0292)] [Legionella pneumophila subsp. pneumophila str. Philadelphia 1]
VFG000463	0,0	51,58	0,0	0,0	0,0	0,0	0,0	0,0	0,0	0,0	0,0	0,0	0,0	0,0	0,0	51,58	0,0	0,0	0,0	0,0	0,0	51,58	0,0	0,0	51,58	50,58	50,58	0,0	50,58	51,58	0,0	(sodCI) Gifsy-2 prophage: superoxide dismutase precursor (Cu-Zn) [SodCI (VF0109)] [Salmonella enterica subsp. enterica serovar Typhimurium str. LT2]
VFG044159	0,0	62,52	0,0	0,0	0,0	0,0	0,0	0,0	0,0	0,0	0,0	0,0	0,0	0,0	0,0	61,53	0,0	0,0	0,0	0,0	0,0	62,52	0,0	0,0	62,52	62,52	0,0	0,0	0,0	62,52	0,0	(fes) enterobactin/ferric enterobactin esterase [enterobactin (IA019)] [Escherichia coli CFT073]
VFG017688	0,0	64,54	0,0	0,0	0,0	0,0	0,0	0,0	0,0	0,0	0,0	0,0	0,0	0,0	0,0	64,54	0,0	0,0	0,0	0,0	0,0	64,54	0,0	0,0	64,54	64,54	64,54	0,0	0,0	64,54	0,0	(icl) isocitrate lyase [Isocitrate lyase (CVF302)] [Mycobacterium smegmatis JS623]
VFG007628	0,0	56,70	0,0	0,0	0,0	0,0	0,0	0,0	0,0	0,0	0,0	0,0	0,0	0,0	0,0	56,70	0,0	0,0	0,0	58,70	0,0	56,70	0,0	0,0	56,70	56,70	56,70	0,0	58,70	56,70	0,0	(wzb) Protein tyrosine phosphatase [Capsular polysaccharide (CVF282)] [Vibrio fischeri ES114]
VFG034000	70,78	71,78	0,0	0,0	0,0	0,0	0,0	0,0	0,0	0,0	0,0	0,0	0,0	0,0	0,0	70,78	0,0	0,0	0,0	71,78	0,0	71,78	0,0	0,0	71,78	68,82	69,82	0,0	71,78	70,78	0,0	(iucA) aerobactin siderophore biosynthesis protein [Aerobactin siderophore (CVF457)] [Escherichia coli O7:K1 str. IAI39]
VFG045607	0,0	0,0	0,0	0,0	0,0	0,0	0,0	0,0	0,0	0,0	0,0	0,0	0,0	0,0	0,0	0,0	0,0	0,0	0,0	0,0	0,0	50,99	0,0	0,0	50,99	0,0	0,0	0,0	50,87	50,99	0,0	(lpg2936) Dot/Icm type IV secretion system effector [Dot/Icm (VF0156)] [Legionella pneumophila subsp. pneumophila str. Philadelphia 1]
VFG041210	0,0	51,98	0,0	0,0	0,0	0,0	0,0	0,0	0,0	0,0	0,0	0,0	0,0	0,0	0,0	51,98	0,0	0,0	0,0	50,98	0,0	51,98	0,0	0,0	51,98	0,0	0,0	0,0	50,98	51,98	0,0	(cts1W) T6SS protein Cts1W [CTS1 (SS186)] [Citrobacter rodentium ICC168]
VFG013253	0,0	71,53	0,0	0,0	0,0	0,0	0,0	0,0	0,0	0,0	0,0	0,0	0,0	0,0	0,0	71,53	0,0	0,0	0,0	71,53	0,0	71,53	0,0	0,0	71,53	0,0	0,0	0,0	71,53	71,53	0,0	(msbA) lipid A export ATP-binding/permease protein [LOS (CVF494)] [Haemophilus somnus 129PT]
VFG038906	0,0	71,79	0,0	0,0	0,0	0,0	0,0	0,0	0,0	0,0	0,0	0,0	0,0	0,0	0,0	71,79	0,0	0,0	0,0	67,86	0,0	71,79	0,0	0,0	71,79	0,0	0,0	0,0	0,0	71,79	0,0	(ASA_0824) membrane protein [Hemolysin III (CVF793)] [Aeromonas salmonicida subsp. salmonicida A449]
VFG042585	0,0	0,0	0,0	0,0	0,0	0,0	0,0	0,0	0,0	0,0	90100	0,0	0,0	0,0	0,0	0,0	0,0	90100	0,0	0,0	90100	0,0	0,0	0,0	0,0	90,98	0,0	0,0	0,0	0,0	0,0	(sfpC) w0008 [Sfp fimbriae (AI046)] [Escherichia coli O157:H- str. 3072/96]
VFG042586	0,0	0,0	0,0	0,0	0,0	0,0	0,0	0,0	0,0	0,0	88100	0,0	0,0	0,0	0,0	0,0	0,0	88100	0,0	0,0	88100	0,0	0,0	0,0	0,0	87100	0,0	0,0	0,0	0,0	0,0	(sfpD) w0009 [Sfp fimbriae (AI046)] [Escherichia coli O157:H- str. 3072/96]
VFG012480	0,0	0,0	0,0	0,0	0,0	0,0	0,0	0,0	0,0	0,0	69,99	0,0	0,0	0,0	0,0	0,0	0,0	69,99	0,0	0,0	69,99	0,0	0,0	0,0	0,0	69,99	0,0	0,0	0,0	0,0	0,0	(hlyB) hemolysin secretion protein HlyB [Alpha-hemolysin (CVF453)] [Escherichia coli UTI89]
VFG020163	0,0	0,0	0,0	0,0	0,0	0,0	0,0	0,0	0,0	0,0	58,72	0,0	0,0	0,0	0,0	0,0	58,72	57,72	0,0	0,0	57,72	0,0	0,0	0,0	0,0	58,72	0,0	0,0	0,0	0,0	0,0	(icsP/sopA) outer membrane protease [IcsP (SopA) (CVF470)] [Shigella boydii CDC 3083-94]
VFG042364	0,0	0,0	0,0	0,0	0,0	0,0	0,0	0,0	0,0	0,0	62,54	0,0	0,0	0,0	0,0	0,0	0,0	62,54	0,0	0,0	62,54	0,0	0,0	0,0	0,0	62,54	0,0	0,0	0,0	0,0	0,0	(hbp) haemoglobin protease [Hbp (hemoglobin-binding protease) (SS074)] [Escherichia coli O8:K43 EB1]
VFG033108	0,0	0,0	0,0	0,0	0,0	0,0	0,0	0,0	0,0	0,0	52,76	0,0	0,0	0,0	0,0	0,0	0,0	52,76	0,0	0,0	52,76	0,0	0,0	0,0	0,0	51,96	0,0	0,0	0,0	0,0	0,0	(papK) fimbrial adapter PapK [P fimbriae (CVF425)] [Escherichia coli O7:K1 str. IAI39]
VFG042584	0,0	0,0	0,0	0,0	0,0	0,0	0,0	0,0	0,0	0,0	85,51	0,0	0,0	0,0	0,0	0,0	0,0	81,71	0,0	0,0	81,71	0,0	0,0	0,0	0,0	77,94	0,0	0,0	0,0	0,0	0,0	(sfpH) w0007 [Sfp fimbriae (AI046)] [Escherichia coli O157:H- str. 3072/96]
VFG014114	0,0	64,97	64,97	0,0	61,97	66,97	0,0	0,0	0,0	0,0	0,0	0,0	66,97	0,0	64,97	64,97	0,0	0,0	0,0	0,0	0,0	0,0	64,97	64,97	63,95	0,0	0,0	0,0	63,95	0,0	0,0	(PA3144) hypothetical protein [LPS O-antigen (P. aeruginosa) (CVF520)] [Pseudomonas aeruginosa PAO1]
VFG014116	0,0	66,61	0,0	0,0	66,61	0,0	0,0	0,0	0,0	0,0	0,0	0,0	66,61	0,0	66,61	0,0	0,0	0,0	0,0	0,0	0,0	0,0	0,0	67,61	64,61	0,0	61,61	0,0	65,54	0,0	0,0	(PA3142) hypothetical protein [LPS O-antigen (P. aeruginosa) (CVF520)] [Pseudomonas aeruginosa PAO1]
VFG037998	62,75	65,75	0,0	69,74	0,0	0,0	0,0	0,0	0,0	0,0	0,0	0,0	69,74	0,0	0,0	0,0	68,74	0,0	62,75	66,76	0,0	0,0	0,0	69,74	66,74	68,76	0,0	0,0	0,0	0,0	0,0	(M3Q_290) hypothetical protein [Capsule (CVF775)] [Acinetobacter baumannii TYTH-1]
VFG000670	88,98	80,90	0,0	0,0	0,0	0,0	0,0	0,0	0,0	0,0	0,0	0,0	88,97	0,0	0,0	0,0	0,0	0,0	88,98	0,0	0,0	0,0	0,0	0,0	0,0	88,98	0,0	0,0	0,0	0,0	0,0	(gtrB) bactoprenol glucosyl transferase [LPS (VF0124)] [Shigella flexneri 2a str. 301]
VFG030697	0,0	64,58	0,0	50,57	0,0	0,0	50,57	50,57	50,57	0,0	50,57	0,0	50,57	52,56	50,57	0,0	0,0	0,0	50,57	50,57	0,0	0,0	50,57	0,0	0,0	0,0	0,0	0,0	0,0	64,58	0,0	(sugC) ABC transporter, ATP-binding protein SugC [Trehalose-recycling ABC transporter (CVF651)] [Mycobacterium intracellulare MOTT-02]
VFG035228	0,0	53,82	0,0	0,0	0,0	0,0	0,0	0,0	0,0	0,0	50,64	0,0	50,99	54,82	50,64	50,60	0,0	0,0	0,0	0,0	0,0	53,82	50,64	0,0	0,0	0,0	0,0	0,0	0,0	50,60	0,0	(EC55989_3327) hypothetical protein [SCI-I T6SS (CVF734)] [Escherichia coli 55989]
VFG018664	0,0	0,0	0,0	69,92	0,0	0,0	68,92	69,92	68,92	0,0	68,92	0,0	69,92	0,0	0,0	0,0	0,0	0,0	0,0	68,92	0,0	0,0	0,0	69,92	0,0	69,98	0,0	0,0	0,0	0,0	0,0	(rfbA-1) glucose-1-phosphate thymidylyltransferase [Capsule (CVF186)] [Streptococcus gordonii str. Challis substr. CH1]
VFG034658	0,0	0,0	0,0	0,0	0,0	73,96	73,96	0,0	0,0	0,0	0,0	0,0	73,96	0,0	0,0	0,0	0,0	0,0	0,0	0,0	0,0	0,0	0,0	73,96	0,0	0,0	0,0	0,0	0,0	0,0	0,0	(ibeB) cation efflux system protein cusC precursor [Invasion of brain endothelial cells (Ibes) (CVF429)] [Escherichia coli O55:H7 str. CB9615]
VFG000141	54,53	0,0	0,0	54,53	0,0	54,53	54,53	54,53	54,53	54,53	54,53	0,0	54,53	54,53	0,0	0,0	0,0	54,53	0,0	0,0	54,53	0,0	0,0	54,53	0,0	0,0	0,0	0,0	0,0	0,0	54,53	(waaA) lipopolysaccharide core biosynthesis protein WaaP [LPS (VF0085)] [Pseudomonas aeruginosa PAO1]
VFG013291	0,0	0,0	0,0	0,0	0,0	0,0	0,0	0,0	0,0	67,99	0,0	0,0	0,0	0,0	67,99	0,0	0,0	0,0	0,0	0,0	0,0	0,0	67,99	0,0	0,0	0,0	0,0	0,0	0,0	0,0	67,99	(galE) UDP-glucose-4-epimerase [LOS (CVF494)] [Haemophilus somnus 129PT]
VFG018009	0,0	0,0	0,0	0,0	0,0	0,0	0,0	0,0	0,0	59,58	0,0	0,0	0,0	0,0	59,58	0,0	0,0	0,0	0,0	0,0	0,0	0,0	59,58	0,0	0,0	0,0	0,0	0,0	0,0	0,0	59,58	(C8J_1084) hypothetical protein [LOS (CVF396)] [Campylobacter jejuni subsp. jejuni 81116]
VFG037968	0,0	0,0	0,0	0,0	0,0	0,0	0,0	0,0	0,0	54,50	0,0	0,0	0,0	0,0	54,50	0,0	0,0	0,0	0,0	0,0	0,0	0,0	54,50	0,0	0,0	0,0	0,0	0,0	0,0	0,0	54,50	(M3Q_288) hypothetical protein [Capsule (CVF775)] [Acinetobacter baumannii TYTH-1]
VFG044367	0,0	0,0	0,0	0,0	0,0	0,0	0,0	0,0	69,67	0,0	0,0	0,0	69,67	0,0	69,67	0,0	0,0	0,0	0,0	0,0	0,0	0,0	69,67	0,0	0,0	0,0	0,0	0,0	0,0	0,0	0,0	(cbsE) 2,3-dihydroxybenzoate-AMP ligase, chrysobactin biosynthesis [chrysobactin (IA012)] [Dickeya dadantii 3937]
VFG035291	0,0	0,0	0,0	0,0	0,0	0,0	0,0	0,0	0,0	0,0	54,54	0,0	55,54	0,0	55,54	0,0	0,0	0,0	0,0	0,0	0,0	0,0	55,54	0,0	0,0	0,0	0,0	0,0	0,0	0,0	63,77	(ECS88_3103) hypothetical protein [SCI-I T6SS (CVF734)] [Escherichia coli O45:K1:H7 str. S88]
VFG035277	0,0	0,0	0,0	0,0	0,0	0,0	0,0	0,0	0,0	0,0	52,52	0,0	51,52	0,0	52,52	0,0	0,0	0,0	0,0	0,0	0,0	0,0	52,52	0,0	0,0	0,0	0,0	0,0	0,0	0,0	51,52	(ECNA114_2870) hypothetical protein [SCI-I T6SS (CVF734)] [Escherichia coli NA114]
VFG037953	0,0	0,0	0,0	0,0	0,0	0,0	0,0	0,0	0,0	54,96	0,0	0,0	0,0	0,0	54,96	0,0	50,96	0,0	0,0	50,95	0,0	0,0	54,96	0,0	0,0	51,95	0,0	0,0	0,0	0,0	54,96	(M3Q_287) hypothetical protein [Capsule (CVF775)] [Acinetobacter baumannii TYTH-1]
VFG035209	64,58	0,0	0,0	63,58	0,0	0,0	0,0	0,0	0,0	0,0	63,58	0,0	0,0	0,0	68,50	0,0	0,0	0,0	0,0	67,50	0,0	0,0	68,50	0,0	69,75	66,97	71,71	0,0	0,0	68,89	64,58	(EC55989_3331) hypothetical protein [SCI-I T6SS (CVF734)] [Escherichia coli 55989]
VFG035127	69,52	0,0	0,0	69,52	0,0	0,0	0,0	70,52	0,0	0,0	69,52	0,0	0,0	69,52	70,52	75,51	0,0	0,0	69,52	75100	0,0	0,0	70,52	0,0	75,51	77,51	77,51	0,0	0,0	75,51	52,69	(EC042_4526) putative type VI secretion protein [SCI-I (SS183)] [Escherichia coli O44:H18 042]
VFG035201	0,0	0,0	0,0	0,0	0,0	0,0	0,0	0,0	0,0	0,0	0,0	0,0	0,0	0,0	0,0	0,0	0,0	0,0	0,0	69,71	0,0	0,0	0,0	0,0	74,51	0,0	0,0	0,0	0,0	0,0	0,0	(EC55989_3333) hypothetical protein [SCI-I T6SS (CVF734)] [Escherichia coli 55989]
VFG021069	0,0	0,0	0,0	0,0	0,0	0,0	0,0	0,0	0,0	0,0	0,0	0,0	0,0	0,0	0,0	0,0	0,0	0,0	0,0	70,64	0,0	0,0	0,0	0,0	0,0	0,0	0,0	0,0	0,0	0,0	0,0	(sodCI) Gifsy-2 prophage superoxide dismutase precursor (Cu-Zn) [SodCI (CVF017)] [Salmonella enterica subsp. enterica serovar Paratyphi C strain RKS4594]
VFG044281	0,0	0,0	0,0	0,0	0,0	0,0	0,0	0,0	0,0	0,0	0,0	0,0	0,0	0,0	0,0	0,0	0,0	0,0	0,0	63,95	0,0	0,0	0,0	0,0	0,0	0,0	0,0	0,0	0,0	0,0	0,0	(PMI0230) ABC transporter ATP-binding protein [Proteobactin (IA034)] [Proteus mirabilis HI4320]
VFG044280	0,0	0,0	0,0	0,0	0,0	0,0	0,0	0,0	0,0	0,0	0,0	0,0	0,0	0,0	0,0	0,0	0,0	0,0	0,0	66,96	0,0	0,0	0,0	0,0	0,0	0,0	0,0	0,0	0,0	0,0	0,0	(PMI0229) ABC transporter permease [Proteobactin (IA034)] [Proteus mirabilis HI4320]
VFG043059	0,0	0,0	0,0	0,0	0,0	0,0	0,0	0,0	0,0	0,0	0,0	0,0	0,0	0,0	0,0	0,0	0,0	0,0	0,0	91100	0,0	0,0	0,0	0,0	0,0	0,0	0,0	0,0	91100	0,0	0,0	(fliI) flagellum-specific ATP synthase [peritrichous flagella (AI139)] [Salmonella enterica subsp. enterica serovar Typhimurium str. LT2]
VFG043068	0,0	0,0	0,0	0,0	0,0	0,0	0,0	0,0	0,0	0,0	0,0	0,0	0,0	0,0	0,0	0,0	0,0	0,0	0,0	76,98	0,0	0,0	0,0	0,0	0,0	0,0	0,0	0,0	77,98	0,0	0,0	(fliR) flagellar biosynthesis protein FliR [peritrichous flagella (AI139)] [Salmonella enterica subsp. enterica serovar Typhimurium str. LT2]
VFG013630	0,0	0,0	0,0	0,0	0,0	0,0	0,0	0,0	0,0	0,0	0,0	0,0	0,0	0,0	0,0	0,0	0,0	0,0	0,0	68,99	0,0	0,0	0,0	0,0	0,0	0,0	0,0	0,0	68,99	0,0	0,0	(hemN) coproporphyrinogen oxidase, oxygen-independent (coproporphyrinogen-III oxidase) [Heme biosynthesis (CVF506)] [Haemophilus somnus 129PT]
VFG043056	0,0	0,0	0,0	0,0	0,0	0,0	0,0	0,0	0,0	0,0	0,0	0,0	77,60	0,0	0,0	0,0	0,0	0,0	0,0	79,56	0,0	0,0	0,0	0,0	0,0	0,0	76,64	0,0	78,60	0,0	0,0	(fliF) flagellar MS-ring protein [peritrichous flagella (AI139)] [Salmonella enterica subsp. enterica serovar Typhimurium str. LT2]
VFG046068	0,0	0,0	0,0	0,0	0,0	0,0	0,0	0,0	0,0	0,0	0,0	0,0	0,0	0,0	0,0	0,0	0,0	0,0	0,0	0,0	0,0	0,0	0,0	0,0	0,0	0,0	0,0	0,0	83,99	0,0	0,0	(csgG) curli production assembly/transport component CsgG [Curli fibers (CVF822)] [Escherichia coli VR50]
VFG007667	0,0	0,0	0,0	0,0	0,0	0,0	0,0	0,0	0,0	0,0	0,0	0,0	0,0	0,0	0,0	0,0	0,0	0,0	0,0	61,59	0,0	0,0	0,0	0,0	0,0	0,0	0,0	0,0	62,59	0,0	0,0	(cpsA) putative capsular polysaccharide biosynthesis glycosyltransferase [Capsular polysaccharide (CVF282)] [Vibrio parahaemolyticus RIMD 2210633]
VFG017993	0,0	0,0	0,0	0,0	0,0	0,0	0,0	0,0	0,0	0,0	0,0	0,0	0,0	0,0	0,0	0,0	0,0	0,0	0,0	57,62	0,0	0,0	0,0	0,0	0,0	0,0	0,0	0,0	57,62	0,0	0,0	(kpsF) arabinose-5-phosphate isomerase [Capsule biosynthesis and transport (CVF393)] [Campylobacter jejuni subsp. jejuni 81116]
VFG038066	0,0	0,0	0,0	0,0	83100	0,0	0,0	0,0	0,0	0,0	0,0	0,0	0,0	0,0	0,0	0,0	0,0	0,0	0,0	0,0	0,0	0,0	0,0	0,0	0,0	0,0	0,0	0,0	83100	0,0	0,0	(BJAB0715_00104) putative nucleoside-diphosphate sugar epimerase [Capsule (CVF775)] [Acinetobacter baumannii BJAB0715]
VFG035091	0,0	0,0	0,0	0,0	75,98	0,0	74,66	0,0	0,0	0,0	0,0	0,0	0,0	0,0	0,0	0,0	0,0	0,0	0,0	0,0	0,0	0,0	0,0	0,0	0,0	0,0	0,0	0,0	0,0	0,0	0,0	(EC55989_3340) hypothetical protein [SCI-I T6SS (CVF734)] [Escherichia coli 55989]
VFG044116	0,0	0,0	0,0	0,0	50,66	0,0	0,0	0,0	0,0	0,0	0,0	0,0	0,0	0,0	0,0	0,0	0,0	0,0	0,0	0,0	0,0	0,0	0,0	0,0	0,0	0,0	0,0	0,0	0,0	0,0	0,0	(hurI) heme uptake regulator [direct heme uptake system (IA046)] [Bordetella pertussis Tohama I]
VFG044176	0,0	0,0	0,0	0,0	54,67	0,0	0,0	0,0	0,0	0,0	0,0	0,0	0,0	0,0	0,0	0,0	0,0	0,0	0,0	0,0	0,0	0,0	0,0	0,0	0,0	0,0	0,0	0,0	0,0	0,0	0,0	(pvuB) iron-dicitrate transporter substrate-binding subunit [vibrioferrin (IA038)] [Vibrio parahaemolyticus RIMD 2210633]
VFG038055	0,0	0,0	0,0	0,0	59,87	0,0	0,0	0,0	0,0	0,0	0,0	0,0	0,0	0,0	0,0	0,0	0,0	0,0	0,0	0,0	0,0	0,0	0,0	0,0	0,0	0,0	0,0	0,0	0,0	0,0	0,0	(ABZJ_00088) protein WbjC [Capsule (CVF775)] [Acinetobacter baumannii MDR-ZJ06]
VFG041004	0,0	0,0	0,0	0,0	62100	0,0	0,0	0,0	0,0	0,0	0,0	0,0	0,0	0,0	0,0	0,0	0,0	0,0	0,0	0,0	0,0	0,0	0,0	0,0	0,0	0,0	0,0	0,0	0,0	0,0	0,0	(aaiX) - [AAI/SCI-II (SS182)] [Escherichia coli O44:H18 042]
VFG044173	0,0	0,0	0,0	0,0	58,98	0,0	0,0	0,0	0,0	0,0	0,0	0,0	0,0	0,0	0,0	0,0	0,0	0,0	0,0	0,0	0,0	0,0	0,0	0,0	0,0	0,0	0,0	0,0	0,0	0,0	0,0	(pvuE) iron-dicitrate transporter ATP-binding subunit [vibrioferrin (IA038)] [Vibrio parahaemolyticus RIMD 2210633]
VFG038040	0,0	0,0	0,0	0,0	0,0	84,97	0,0	0,0	0,0	0,0	0,0	0,0	0,0	84,97	0,0	0,0	0,0	0,0	0,0	0,0	0,0	0,0	0,0	0,0	0,0	0,0	0,0	0,0	0,0	0,0	0,0	(ABZJ_00087) protein WbjB [Capsule (CVF775)] [Acinetobacter baumannii MDR-ZJ06]
VFG042094	0,0	0,0	0,0	0,0	0,0	54,84	0,0	0,0	0,0	0,0	0,0	0,0	0,0	0,0	0,0	0,0	0,0	0,0	0,0	0,0	0,0	0,0	0,0	0,0	0,0	0,0	0,0	0,0	0,0	0,0	0,0	(iagB) hypothetical protein [ETT2 (SS017)] [Escherichia coli O157:H7 str. Sakai]
VFG043046	0,0	54,87	0,0	0,0	0,0	0,0	0,0	0,0	0,0	0,0	0,0	0,0	0,0	88,87	0,0	0,0	0,0	0,0	0,0	0,0	0,0	0,0	0,0	0,0	0,0	0,0	0,0	0,0	88,94	0,0	0,0	(flhD) transcriptional activator FlhD [peritrichous flagella (AI139)] [Salmonella enterica subsp. enterica serovar Typhimurium str. LT2]
VFG038070	0,0	0,0	0,0	0,0	73100	72100	0,0	0,0	0,0	0,0	0,0	0,0	0,0	72100	0,0	0,0	0,0	0,0	0,0	0,0	0,0	0,0	0,0	0,0	0,0	0,0	0,0	0,0	71100	0,0	0,0	(ABZJ_00089) UDP-N-acetylglucosamine 2-epimerase [Capsule (CVF775)] [Acinetobacter baumannii MDR-ZJ06]
VFG014130	0,0	0,0	0,0	0,0	0,0	56,97	0,0	0,0	0,0	0,0	0,0	0,0	0,0	56,97	0,0	0,0	0,0	0,0	0,0	0,0	0,0	0,0	0,0	0,0	0,0	0,0	0,0	0,0	55,98	0,0	0,0	(PSPA7_1981) WbjC [LPS O-antigen (P. aeruginosa) (CVF520)] [Pseudomonas aeruginosa PA7]
VFG030679	0,0	0,0	0,0	0,0	0,0	0,0	0,0	0,0	0,0	0,0	0,0	0,0	0,0	0,0	0,0	0,0	0,0	0,0	0,0	0,0	0,0	0,0	0,0	0,0	51,54	0,0	51,54	0,0	0,0	0,0	0,0	(sugC) ABC transporter ATP-binding protein [Trehalose-recycling ABC transporter (CVF651)] [Mycobacterium smegmatis str. MC2 155]
VFG001855	0,0	0,0	0,0	0,0	0,0	0,0	0,0	0,0	0,0	0,0	0,0	0,0	0,0	0,0	0,0	0,0	0,0	0,0	0,0	0,0	0,0	0,0	0,0	0,0	0,0	0,0	75,96	0,0	0,0	0,0	0,0	(htpB) Hsp60, 60K heat shock protein HtpB [Hsp60 (VF0159)] [Legionella pneumophila subsp. pneumophila str. Philadelphia 1]
VFG045799	0,0	0,0	0,0	0,0	0,0	0,0	0,0	0,0	0,0	0,0	0,0	0,0	0,0	0,0	0,0	0,0	0,0	0,0	0,0	0,0	0,0	0,0	0,0	0,0	0,0	0,0	69,93	0,0	0,0	0,0	0,0	(EC958_5031) hypothetical protein [SCI-I T6SS (CVF734)] [Escherichia coli O25b:H4-ST131]
VFG009718	0,0	0,0	0,0	0,0	0,0	0,0	0,0	0,0	0,0	0,0	0,0	0,0	0,0	0,0	0,0	0,0	0,0	0,0	0,0	0,0	0,0	0,0	0,0	0,0	0,0	0,0	60,51	0,0	0,0	0,0	0,0	(sigA/rpoV) sigma factor MysA [Sigma A (CVF325)] [Mycobacterium smegmatis str. MC2 155]
VFG018403	0,0	0,0	0,0	0,0	0,0	0,0	0,0	0,0	0,0	0,0	0,0	0,0	0,0	0,0	0,0	0,0	0,0	0,0	0,0	0,0	0,0	0,0	0,0	0,0	0,0	0,0	74,74	0,0	0,0	0,0	0,0	(mgtB) hypothetical protein [Mg2+ transport (CVF005)] [Salmonella enterica subsp. enterica serovar Paratyphi B str. SPB7]
VFG021665	0,0	0,0	0,0	0,0	0,0	0,0	0,0	0,0	0,0	0,0	0,0	0,0	0,0	0,0	0,0	0,0	0,0	0,0	0,0	0,0	0,0	0,0	0,0	0,0	52,66	52,66	0,0	0,0	0,0	0,0	0,0	(stiB) putative fimbrial chaparone [Sti (CVF027)] [Salmonella enterica subsp. enterica serovar Gallinarum str. 287/91]
VFG033901	0,0	0,0	0,0	0,0	0,0	0,0	0,0	0,0	0,0	0,0	0,0	0,0	0,0	0,0	0,0	0,0	0,0	0,0	0,0	0,0	0,0	0,0	0,0	0,0	0,0	63,89	0,0	0,0	0,0	0,0	0,0	(hlyC) hemolysin-activating lysine-acyltransferase HlyC [Alpha-hemolysin (CVF453)] [Escherichia coli UMNK88]
VFG046007	0,0	0,0	0,0	0,0	0,0	0,0	0,0	0,0	0,0	0,0	0,0	0,0	0,0	0,0	0,0	0,0	0,0	0,0	0,0	0,0	0,0	0,0	0,0	0,0	0,0	61100	0,0	0,0	0,0	0,0	0,0	(APECO78_03975) hypothetical protein [Hemorrhagic E.coli pilus (HCP) (CVF825)] [Escherichia coli O78:H18 str. WS3294A]
VFG043651	0,0	0,0	0,0	0,0	0,0	0,0	0,0	0,0	0,0	0,0	0,0	0,0	0,0	0,0	0,0	0,0	0,0	0,0	0,0	0,0	0,0	0,0	0,0	0,0	0,0	69,74	0,0	0,0	0,0	0,0	0,0	(AAA24093) heat labile enterotoxin type IIa A [Heat-labile enterotoxin, LTII (TX003)] [Escherichia coli]
VFG042587	0,0	0,0	0,0	0,0	0,0	0,0	0,0	0,0	0,0	0,0	0,0	0,0	0,0	0,0	0,0	0,0	0,0	0,0	0,0	0,0	0,0	0,0	0,0	0,0	0,0	63,51	0,0	0,0	0,0	0,0	0,0	(sfpJ) w0010 [Sfp fimbriae (AI046)] [Escherichia coli O157:H- str. 3072/96]
VFG036965	0,0	0,0	0,0	0,0	0,0	0,0	0,0	0,0	0,0	64,68	0,0	0,0	0,0	0,0	0,0	0,0	0,0	0,0	0,0	0,0	0,0	0,0	0,0	0,0	0,0	63,68	63,68	0,0	64,68	0,0	0,0	(farB) antibacterial fatty acid resistance protein B [FarAB (CVF758)] [Neisseria meningitidis G2136]
VFG035242	0,0	0,0	0,0	0,0	0,0	0,0	0,0	0,0	0,0	0,0	0,0	0,0	0,0	0,0	0,0	0,0	0,0	0,0	0,0	62,70	0,0	0,0	0,0	0,0	0,0	63,78	63,78	0,0	0,0	0,0	0,0	(EC55989_3325) hypothetical protein [SCI-I T6SS (CVF734)] [Escherichia coli 55989]
VFG046029	0,0	0,0	0,0	0,0	0,0	0,0	0,0	0,0	0,0	0,0	0,0	0,0	0,0	0,0	0,0	0,0	0,0	0,0	0,0	0,0	0,0	0,0	0,0	0,0	0,0	50,52	50,52	0,0	0,0	0,0	0,0	(hofC) protein transport protein HofC [Hemorrhagic E.coli pilus (HCP) (CVF825)] [Escherichia coli O44:H18 042]
VFG043117	0,0	0,0	0,0	0,0	0,0	0,0	0,0	0,0	0,0	0,0	0,0	0,0	0,0	0,0	0,0	0,0	0,0	0,0	0,0	0,0	0,0	0,0	0,0	0,0	0,0	87100	87100	0,0	0,0	0,0	0,0	(fliP) flagellar biosynthesis protein FliP [peritrichous flagella (AI140)] [Escherichia coli O157:H7 str. EDL933]
VFG000863	0,0	0,0	81,97	0,0	0,0	0,0	0,0	0,0	0,0	0,0	0,0	81,97	0,0	0,0	0,0	0,0	0,0	0,0	0,0	0,0	0,0	0,0	0,0	81,97	0,0	0,0	0,0	0,0	0,0	0,0	0,0	(astA) heat-stable enterotoxin 1 [EAST1 (VF0216)] [Escherichia coli O44:H18 042]
VFG016491	0,0	0,0	72,77	0,0	0,0	0,0	0,0	0,0	0,0	0,0	0,0	72,77	0,0	0,0	0,0	0,0	0,0	72,77	0,0	0,0	72,77	0,0	0,0	73,99	0,0	0,0	0,0	0,0	0,0	0,0	0,0	(tuf) elongation factor Tu [EF-Tu (CVF587)] [Mycoplasma penetrans HF-2]
VFG013249	0,0	0,0	72,52	0,0	0,0	0,0	0,0	0,0	0,0	0,0	0,0	72,52	0,0	0,0	0,0	0,0	0,0	72,52	0,0	0,0	72,52	0,0	0,0	0,0	0,0	0,0	0,0	0,0	0,0	0,0	0,0	(msbA) lipid A export ATP-binding protein MsbA [LOS (CVF494)] [Haemophilus influenzae 86-028NP]
VFG012936	0,0	0,0	80100	0,0	0,0	0,0	0,0	0,0	0,0	0,0	0,0	0,0	81,92	0,0	0,0	0,0	0,0	0,0	0,0	0,0	0,0	0,0	80,92	0,0	0,0	0,0	0,0	0,0	0,0	0,0	0,0	(gtrA) bactoprenol-linked glucose translocase [LPS glucosylation (CVF473)] [Shigella flexneri 5 str. 8401]
VFG013413	0,0	0,0	78,76	0,0	0,0	0,0	0,0	0,0	0,0	0,0	0,0	0,0	0,0	0,0	0,0	0,0	0,0	0,0	0,0	0,0	0,0	0,0	0,0	0,0	0,0	0,0	0,0	0,0	0,0	0,0	0,0	(lpxC) UDP-3-O-[3-hydroxymyristoyl] N-acetylglucosamine deacetylase [LOS (CVF494)] [Haemophilus influenzae 86-028NP]
VFG012522	0,0	0,0	70,66	0,0	0,0	0,0	0,0	0,0	0,0	0,0	0,0	0,0	0,0	0,0	0,0	0,0	0,0	0,0	0,0	0,0	0,0	0,0	0,0	0,0	0,0	0,0	0,0	0,0	0,0	0,0	0,0	(iucC) IucC [Aerobactin siderophore (CVF457)] [Escherichia coli APEC O1]
VFG030696	0,0	50,57	0,0	0,0	0,0	0,0	0,0	0,0	0,0	0,0	0,0	0,0	0,0	0,0	0,0	0,0	0,0	0,0	0,0	0,0	0,0	0,0	0,0	0,0	0,0	0,0	0,0	0,0	0,0	0,0	0,0	(sugC) ABC transporter, ATP-binding protein SugC [Trehalose-recycling ABC transporter (CVF651)] [Mycobacterium intracellulare str. MOTT36Y]
VFG000320	0,0	50,90	0,0	0,0	0,0	0,0	0,0	0,0	0,0	0,0	0,0	0,0	0,0	0,0	0,0	0,0	0,0	0,0	0,0	0,0	0,0	0,0	0,0	0,0	0,0	0,0	0,0	0,0	0,0	0,0	0,0	(kdtB) lipopolysaccharide core biosynthesis protein [LPS (VF0056)] [Helicobacter pylori 26695]
VFG013311	0,0	55,76	0,0	0,0	0,0	0,0	0,0	0,0	0,0	0,0	0,0	0,0	0,0	0,0	0,0	0,0	0,0	0,0	0,0	0,0	0,0	0,0	0,0	0,0	0,0	0,0	0,0	0,0	0,0	0,0	0,0	(kdtA) 3-deoxy-D-manno-octulosonic-acid transferase [LOS (CVF494)] [Haemophilus influenzae PittEE]
VFG007661	70,82	68,87	0,0	0,0	0,0	0,0	0,0	0,0	0,0	0,0	0,0	0,0	0,0	0,0	0,0	0,0	0,0	0,0	70,82	0,0	0,0	0,0	0,0	0,0	0,0	0,0	0,0	0,0	0,0	0,0	0,0	(rmlA) Glucose-1-phosphate thymidylyltransferase [Capsular polysaccharide (CVF282)] [Vibrio fischeri ES114]
VFG035096	0,0	73,98	0,0	71,59	0,0	0,0	0,0	0,0	0,0	0,0	71,59	0,0	0,0	0,0	0,0	0,0	0,0	0,0	71,59	0,0	0,0	0,0	0,0	0,0	0,0	0,0	0,0	0,0	0,0	0,0	0,0	(EcE24377A_3123) hypothetical protein [SCI-I T6SS (CVF734)] [Escherichia coli E24377A]
VFG035202	0,0	0,0	0,0	0,0	0,0	0,0	0,0	0,0	0,0	0,0	0,0	0,0	0,0	0,0	0,0	0,0	61,74	0,0	0,0	0,0	0,0	0,0	0,0	0,0	0,0	64,74	0,0	61,74	59,79	0,0	0,0	(EC042_4531) putative type VI secretion protein [SCI-I (SS183)] [Escherichia coli O44:H18 042]
VFG005898	0,0	0,0	0,0	0,0	0,0	0,0	0,0	0,0	0,0	0,0	0,0	0,0	0,0	0,0	0,0	0,0	67,92	0,0	0,0	0,0	0,0	0,0	0,0	0,0	69,92	0,0	0,0	0,0	0,0	0,0	0,0	(rmlA) Glucose-1-phosphate thymidylytransferase, putative [Capsule (CVF186)] [Streptococcus sanguinis SK36]
VFG018005	0,0	0,0	0,0	0,0	0,0	0,0	0,0	0,0	0,0	0,0	0,0	0,0	0,0	0,0	0,0	0,0	64,57	0,0	0,0	0,0	0,0	0,0	0,0	0,0	0,0	66,51	0,0	0,0	0,0	0,0	0,0	(C8J_1080) hypothetical protein [LOS (CVF396)] [Campylobacter jejuni subsp. jejuni 81116]
VFG013020	0,0	0,0	0,0	0,0	0,0	0,0	0,0	0,0	0,0	0,0	0,0	0,0	0,0	0,0	0,0	0,0	81,62	0,0	0,0	0,0	0,0	0,0	0,0	0,0	0,0	0,0	0,0	0,0	0,0	0,0	0,0	(fepB) ferric enterobactin binding protein periplasmic component [Enterobactin transport (CVF478)] [Shigella sonnei Ss046]
VFG035159	0,0	0,0	0,0	0,0	0,0	0,0	0,0	0,0	0,0	0,0	0,0	0,0	0,0	60,53	0,0	0,0	0,0	0,0	0,0	0,0	0,0	0,0	0,0	0,0	0,0	0,0	0,0	0,0	0,0	0,0	60,53	(EC042_4528) putative type VI secretion protein [SCI-I (SS183)] [Escherichia coli O44:H18 042]
VFG035276	0,0	0,0	0,0	0,0	0,0	0,0	0,0	0,0	0,0	0,0	0,0	0,0	0,0	0,0	0,0	0,0	0,0	0,0	0,0	0,0	0,0	0,0	0,0	0,0	0,0	0,0	0,0	0,0	0,0	0,0	74,64	(i02_3121) hypothetical protein [SCI-I T6SS (CVF734)] [Escherichia coli str. clone D i2]
VFG035214	0,0	0,0	0,0	0,0	0,0	0,0	0,0	0,0	0,0	0,0	0,0	0,0	0,0	0,0	0,0	0,0	0,0	0,0	0,0	0,0	0,0	0,0	0,0	0,0	0,0	0,0	0,0	0,0	0,0	0,0	71,57	(EcE24377A_3130) ImpA family type VI secretion-associated protein [SCI-I T6SS (CVF734)] [Escherichia coli E24377A]
VFG041225	0,0	0,0	0,0	0,0	0,0	0,0	0,0	0,0	0,0	0,0	0,0	0,0	0,0	0,0	0,0	0,0	0,0	0,0	0,0	0,0	0,0	0,0	0,0	0,0	0,0	0,0	0,0	0,0	0,0	0,0	69,50	(ctsH2) Hcp family T6SS protein CtsH2 [CTS2 (SS187)] [Citrobacter rodentium ICC168]
VFG035283	0,0	61,64	0,0	0,0	0,0	0,0	0,0	0,0	0,0	0,0	0,0	0,0	0,0	0,0	0,0	0,0	0,0	0,0	0,0	0,0	0,0	0,0	0,0	0,0	0,0	0,0	0,0	0,0	0,0	61,64	0,0	(ECP_2820) hypothetical protein [SCI-I T6SS (CVF734)] [Escherichia coli 536]
VFG013394	0,0	0,0	0,0	0,0	0,0	0,0	0,0	0,0	0,0	0,0	0,0	0,0	0,0	0,0	0,0	0,0	0,0	0,0	0,0	0,0	0,0	0,0	0,0	0,0	0,0	0,0	0,0	0,0	0,0	73100	0,0	(lpxA) UDP-N-acetylglucosamine acyltransferase [LOS (CVF494)] [Haemophilus somnus 129PT]
VFG019310	0,0	0,0	0,0	0,0	0,0	0,0	0,0	0,0	0,0	0,0	0,0	0,0	0,0	0,0	0,0	0,0	0,0	0,0	0,0	0,0	0,0	0,0	0,0	0,0	0,0	0,0	0,0	0,0	0,0	51,66	0,0	(wzt) O-antigen export system ATP-binding protein rfbB [LPS (CVF383)] [Brucella melitensis ATCC 23457]
VFG030676	0,0	0,0	0,0	53,56	0,0	0,0	0,0	0,0	0,0	0,0	0,0	0,0	0,0	0,0	0,0	0,0	0,0	0,0	0,0	0,0	0,0	0,0	0,0	0,0	0,0	0,0	0,0	0,0	0,0	0,0	0,0	(sugC) ABC transporter ATP-binding protein [Trehalose-recycling ABC transporter (CVF651)] [Mycobacterium avium 104]
VFG000331	0,0	0,0	0,0	70,98	0,0	0,0	0,0	0,0	0,0	0,0	0,0	0,0	0,0	0,0	0,0	0,0	0,0	0,0	0,0	0,0	0,0	0,0	0,0	0,0	0,0	0,0	0,0	0,0	0,0	0,0	0,0	(rfaE) ADP-heptose synthase [LOS (VF0044)] [Haemophilus influenzae Rd KW20]
VFG010880	54,58	0,0	0,0	54,58	0,0	0,0	0,0	0,0	0,0	53,58	0,0	0,0	0,0	0,0	0,0	0,0	0,0	0,0	0,0	0,0	0,0	0,0	0,0	54,58	0,0	0,0	0,0	0,0	0,0	0,0	0,0	(ccmE) cytochrome c-type biogenesis protein CcmE [Cytochrome c muturation (ccm) locus (CVF358)] [Legionella pneumophila str. Lens]
VFG007640	70,97	0,0	0,0	0,0	0,0	0,0	0,0	0,0	0,0	0,0	0,0	0,0	0,0	0,0	0,0	0,0	0,0	0,0	0,0	0,0	0,0	0,0	0,0	0,0	0,0	0,0	0,0	0,0	0,0	0,0	0,0	(wbjD/wecB) UDP-N-acetylglucosamine 2-epimerase [Capsular polysaccharide (CVF282)] [Vibrio vulnificus YJ016]
VFG033623	0,0	0,0	0,0	0,0	0,0	0,0	0,0	0,0	0,0	0,0	0,0	0,0	0,0	0,0	0,0	0,0	0,0	0,0	0,0	0,0	0,0	0,0	50,65	0,0	50,65	0,0	0,0	0,0	0,0	50,65	0,0	(ECO55CA74_21270) transglycosylase SLT domain-containing protein [LEE locus encoded TTSS (CVF431)] [Escherichia coli O55:H7 str. RM12579]
VFG010881	0,0	0,0	0,0	0,0	0,0	0,0	53,58	0,0	0,0	0,0	0,0	0,0	0,0	0,0	53,58	0,0	0,0	0,0	0,0	0,0	0,0	0,0	53,58	0,0	0,0	0,0	0,0	0,0	0,0	0,0	0,0	(ccmE) cytochrome c-type biogenesis protein CcmE [Cytochrome c muturation (ccm) locus (CVF358)] [Legionella pneumophila str. Corby]
VFG035158	0,0	0,0	0,0	0,0	0,0	0,0	0,0	0,0	0,0	0,0	0,0	0,0	0,0	0,0	0,0	0,0	0,0	0,0	0,0	0,0	0,0	0,0	57,56	0,0	0,0	0,0	0,0	0,0	0,0	0,0	0,0	(EC55989_3336) hypothetical protein [SCI-I T6SS (CVF734)] [Escherichia coli 55989]
VFG035112	0,0	0,0	0,0	0,0	0,0	0,0	0,0	0,0	0,0	0,0	0,0	0,0	0,0	0,0	0,0	0,0	0,0	0,0	90,72	0,0	0,0	0,0	93,60	0,0	0,0	0,0	0,0	0,0	0,0	0,0	0,0	(ECABU_c30890) hypothetical protein [SCI-I T6SS (CVF734)] [Escherichia coli ABU 83972]
VFG041496	0,0	0,0	0,0	0,0	0,0	0,0	0,0	0,0	0,0	0,0	0,0	0,0	0,0	0,0	0,0	0,0	0,0	77,53	0,0	0,0	0,0	0,0	0,0	0,0	0,0	0,0	0,0	0,0	0,0	0,0	0,0	(orfU2) hypothetical protein [T3SS (SS004)] [Erwinia amylovora CFBP1430]
VFG041500	0,0	0,0	0,0	0,0	0,0	0,0	0,0	0,0	0,0	0,0	0,0	0,0	0,0	0,0	0,0	0,0	0,0	84100	0,0	0,0	0,0	0,0	0,0	0,0	0,0	0,0	0,0	0,0	0,0	0,0	0,0	(orfU1) hypothetical protein [T3SS (SS004)] [Erwinia amylovora CFBP1430]
VFG003403	0,0	0,0	0,0	0,0	0,0	0,0	0,0	0,0	0,0	0,0	73,99	0,0	0,0	0,0	0,0	0,0	0,0	0,0	0,0	0,0	0,0	0,0	0,0	0,0	0,0	0,0	0,0	0,0	0,0	0,0	0,0	(fcl) GDP-fucose synthetase [O-antigen (CVF043)] [Yersinia pseudotuberculosis IP 32953]
VFG030691	0,0	0,0	0,0	0,0	0,0	0,0	0,0	52,56	0,0	0,0	0,0	0,0	0,0	0,0	0,0	0,0	0,0	0,0	52,56	0,0	0,0	0,0	0,0	52,56	0,0	0,0	0,0	0,0	0,0	0,0	0,0	(sugC) sugar-transport ATP-binding protein ABC transporter SugC [Trehalose-recycling ABC transporter (CVF651)] [Mycobacterium marinum M]
VFG035287	0,0	0,0	0,0	0,0	0,0	0,0	0,0	70,59	0,0	0,0	0,0	0,0	0,0	0,0	0,0	0,0	0,0	0,0	0,0	0,0	0,0	0,0	0,0	0,0	0,0	0,0	0,0	0,0	0,0	0,0	0,0	(EC042_4543) putative type VI secretion protein [SCI-I (SS183)] [Escherichia coli O44:H18 042]
VFG019222	0,0	0,0	0,0	0,0	0,0	0,0	0,0	0,0	0,0	0,0	0,0	0,0	0,0	0,0	0,0	52,83	0,0	0,0	0,0	0,0	0,0	0,0	0,0	0,0	0,0	0,0	0,0	0,0	0,0	0,0	0,0	(wzt) O-antigen export system ATP-binding protein rfbB [LPS (CVF383)] [Brucella suis ATCC 23445]
VFG000924	0,0	0,0	0,0	0,0	0,0	0,0	0,0	0,0	0,0	0,0	0,0	0,0	0,0	0,0	0,0	0,0	0,0	0,0	0,0	0,0	0,0	0,0	0,0	0,0	0,0	0,0	0,0	78,70	0,0	0,0	0,0	(fepB) ferrienterobactin ABC transporter periplasmic binding protein [Enterobactin (VF0228)] [Escherichia coli CFT073]
VFG041534	0,0	0,0	0,0	0,0	0,0	0,0	0,0	0,0	0,0	0,0	0,0	0,0	50,65	0,0	0,0	0,0	0,0	0,0	0,0	0,0	0,0	0,0	0,0	0,0	0,0	0,0	0,0	0,0	0,0	0,0	0,0	(ROD_30071) LEE-encoded exported protein [T3SS (SS022)] [Citrobacter rodentium ICC168]
VFG018981	0,0	0,0	0,0	0,0	0,0	0,0	75,56	0,0	0,0	0,0	0,0	0,0	0,0	0,0	0,0	0,0	0,0	0,0	0,0	0,0	0,0	0,0	0,0	0,0	0,0	0,0	0,0	0,0	0,0	0,0	0,0	(fliF) flagellar M-ring protein FliF [Flagella (cluster I) (CVF039)] [Yersinia pseudotuberculosis YPIII]
VFG030686	0,0	0,0	0,0	0,0	0,0	0,0	0,0	0,0	63,58	0,0	0,0	0,0	0,0	0,0	0,0	0,0	0,0	0,0	0,0	0,0	0,0	0,0	0,0	0,0	0,0	0,0	0,0	0,0	0,0	0,0	0,0	(sugC) Probable sugar ABC transporter, ATP-binding protein SugC [Trehalose-recycling ABC transporter (CVF651)] [Mycobacterium abscessus ATCC 19977]
VFG043034	91100	91100	91100	91100	91100	91100	91100	91100	91100	91100	91100	91100	91100	91,99	91100	91,99	91100	91100	91100	90100	91100	91100	91100	91100	91100	91100	91100	91100	91100	91100	91100	(flhA) flagellar biosynthesis protein FlhA [peritrichous flagella (AI139)] [Salmonella enterica subsp. enterica serovar Typhimurium str. LT2]
VFG011438	62100	62100	62100	62100	62100	62100	62100	62100	62100	62100	62100	62100	62100	62100	62100	62100	62100	62100	62100	62100	62100	62100	62100	62100	62100	62100	62100	62100	62100	62100	62100	(acpXL) acyl carrier protein [LPS (CVF383)] [Brucella ovis ATCC 25840]
VFG043075	93100	93100	93100	93100	93100	93100	93100	93100	92100	93100	93100	93100	93100	93100	92100	93100	92100	93100	93100	92100	93100	93100	93100	93100	93100	93100	93100	93100	92100	93100	93100	(flgC) flagellar basal body rod protein FlgC [peritrichous flagella (AI140)] [Escherichia coli O157:H7 str. EDL933]
VFG043038	96100	95100	95100	96100	96100	96100	96100	96100	96100	95100	96100	95100	96100	96100	96100	95100	96100	96100	96100	95100	96100	95100	96100	96100	95100	96100	96100	96100	95100	95100	96100	(cheB) chemotaxis-specific methylesterase [peritrichous flagella (AI139)] [Salmonella enterica subsp. enterica serovar Typhimurium str. LT2]
VFG043057	93100	93100	93100	93100	93100	93100	93100	93100	93100	93100	93100	93100	93100	93100	93100	93100	93100	93100	93100	93100	93100	93100	93100	93100	93100	93100	93100	93100	93100	93100	93100	(fliG) flagellar motor switch protein G [peritrichous flagella (AI139)] [Salmonella enterica subsp. enterica serovar Typhimurium str. LT2]
VFG017350	79100	79100	79100	79100	79100	79100	79100	79100	79100	79100	79100	79100	79100	79100	79100	79100	79100	79100	79100	80100	79100	79100	79100	79100	79100	79100	79100	79100	80100	79100	79100	(gmd) GDP-mannose 4,6-dehydratase [O-antigen (CVF043)] [Yersinia pseudotuberculosis IP 31758]
VFG038840	78100	79100	79100	79100	79100	79100	79100	79100	79100	79100	79100	79100	79100	78100	79100	79100	79100	79100	79100	78100	79100	79100	79100	79100	79100	79100	79100	79100	78100	79100	79100	(flmH) 3-oxoacyl-ACP reductase [Polar flagella (VF0473)] [Aeromonas hydrophila ML09-119]
VFG043021	60100	61100	60100	60100	60100	60100	60100	60100	60100	60100	60100	60100	60100	60100	60100	61100	60100	60100	60100	61100	60100	61100	60100	60100	61100	62100	62100	60100	60100	61100	60100	(flgA) flagellar basal body P-ring biosynthesis protein FlgA [peritrichous flagella (AI139)] [Salmonella enterica subsp. enterica serovar Typhimurium str. LT2]
VFG043089	94100	95100	94100	94100	94100	94100	94100	94100	94100	94100	94100	94100	94100	94100	94100	95100	94100	94100	94100	93100	94100	95100	94100	94100	95100	94100	94100	94100	93100	95100	94100	(cheY) chemotaxis regulatory protein CheY [peritrichous flagella (AI140)] [Escherichia coli O157:H7 str. EDL933]
VFG043041	90100	89100	90100	90100	90100	90100	90100	90100	90100	90100	90100	90100	90100	90100	90100	89100	90100	90100	90100	90100	90100	89100	90100	90100	89100	89100	89100	90100	90100	89100	90100	(cheW) purine-binding chemotaxis protein [peritrichous flagella (AI139)] [Salmonella enterica subsp. enterica serovar Typhimurium str. LT2]
VFG043079	96100	97100	96100	96100	96100	96100	96100	96100	96100	96100	96100	96100	96100	96100	96100	97100	96100	96100	96100	97100	96100	97100	96100	96100	97100	97100	97100	96100	97100	97100	96100	(flgG) flagellar basal body rod protein FlgG [peritrichous flagella (AI140)] [Escherichia coli O157:H7 str. EDL933]
VFG043036	85100	86100	85100	85100	85100	85100	85100	85100	85100	85100	85100	85100	85100	85100	85100	86100	85100	85100	85100	86100	85100	86100	85100	85100	86100	85100	85100	85100	86100	86100	85100	(cheZ) chemotaxis regulator CheZ [peritrichous flagella (AI139)] [Salmonella enterica subsp. enterica serovar Typhimurium str. LT2]
VFG043067	91100	91100	91100	91100	91100	91100	91100	91100	91100	91100	91100	91100	91100	91100	91100	91100	91100	91100	91100	91100	91100	91100	91100	91100	91100	90100	90100	91100	91100	91100	91100	(fliQ) flagellar biosynthesis protein FliQ [peritrichous flagella (AI139)] [Salmonella enterica subsp. enterica serovar Typhimurium str. LT2]
VFG002901	78100	76100	78100	78100	78100	78100	78100	78100	79100	78100	78100	78100	79100	78100	78100	76100	78100	78100	78100	77100	78100	76100	78100	78100	76100	76100	76100	78100	77100	76100	78100	(YPA_2067) histidine transport system permease protein HisQ [O-antigen (CVF043)] [Yersinia pestis Antiqua]
VFG019017	74100	74100	74100	74100	74100	74100	74100	74100	74100	74100	74100	74100	74100	74100	74100	74100	74100	74100	74100	74100	74100	74100	74100	74100	74100	73100	73100	74100	74100	74100	74100	(YPK_3178) Phosphomannomutase [O-antigen (CVF043)] [Yersinia pseudotuberculosis YPIII]
VFG021092	86100	87100	84100	86100	85100	86100	86100	86100	86100	86100	86100	84100	86100	86100	86100	87100	85100	85100	86100	85100	85100	87100	86100	86100	87100	86100	86100	85100	85100	87100	86100	(phoP) DNA-binding transcriptional regulator PhoP [PhoPQ (CVF010)] [Salmonella enterica subsp. enterica serovar Schwarzengrund str. CVM19633]
VFG012978	83100	83100	84100	83100	83100	84100	83100	84100	83100	83100	83100	84100	83100	83100	83100	82100	83100	84100	82100	84100	84100	82100	83100	83100	83100	83100	84100	84100	85100	81100	83100	(entA) 2,3-dihydro-2,3-dihydroxybenzoate dehydrogenase, enterochelin biosynthesis [Enterobactin synthesis (CVF477)] [Shigella sonnei Ss046]
VFG043060	80100	78100	80100	80100	80100	80100	81100	80100	80100	80100	80100	80100	80100	80100	80100	78100	80100	80100	80100	80100	80100	78100	80100	80100	78100	79100	79100	80100	80100	78100	80100	(fliJ) flagellar biosynthesis chaperone [peritrichous flagella (AI139)] [Salmonella enterica subsp. enterica serovar Typhimurium str. LT2]
VFG001450	64100	64100	64100	65100	65100	65100	65100	64100	65100	65100	64100	64100	65100	65100	65100	64100	65100	65100	64100	64100	65100	62100	65100	65100	63100	63100	63100	65100	64100	63100	65100	(kpsM) KpsM [K1 capsule (VF0239)] [Escherichia coli O18:K1:H7 str. RS218]
VFG000077	65,97	65,97	65,97	65,97	65,97	65,97	65,97	65,97	65,97	65,97	65,97	65,97	65,97	66,94	65,97	65,97	65,97	65,97	65,97	65,97	65,97	65,97	65,97	65,97	65,97	65,97	65,97	65,97	65,97	65,97	65,97	(clpP) ATP-dependent Clp protease proteolytic subunit [ClpP (VF0074)] [Listeria monocytogenes EGD-e]
VFG020005	72,97	73,97	72,97	72,97	72,97	72,97	72,97	72,97	72,97	72,97	72,97	72,97	72,97	72,97	72,97	73,97	72,97	72,97	72,97	73,97	72,97	73,97	72,97	72,97	73,97	73,97	73,97	72,97	72,97	73,97	72,97	(PLES_00841) hypothetical protein [Hcp secretion island-1 encoded type VI secretion system (H-T6SS) (CVF535)] [Pseudomonas aeruginosa LESB58]
VFG013024	83,95	84,96	83,95	83,95	82,95	83,94	83,95	83,95	83,95	83,95	83,95	83,95	83,95	83,94	83,95	83,96	83,95	83,95	83,95	83,95	83,95	84,96	83,95	83,94	84,96	83,96	83,96	82,95	84,95	84,96	83,95	(fepC) ATP-binding component of ferric enterobactin transport [Enterobactin transport (CVF478)] [Shigella flexneri 5 str. 8401]
VFG043062	84,96	84,96	84,96	84,96	84,96	84,96	84,96	84,96	84,96	84,96	84,96	84,96	84,96	84,96	84,96	84,96	84,96	84,96	84,96	84,96	84,96	84,96	84,96	84,96	84,96	83,96	83,96	84,96	84,96	84,96	84,96	(fliL) flagellar basal body-associated protein FliL [peritrichous flagella (AI139)] [Salmonella enterica subsp. enterica serovar Typhimurium str. LT2]
VFG013618	69,98	69,98	69,98	69,98	69,98	69,98	69,98	69,98	69,98	69,98	69,98	69,98	69,98	69,98	69,98	69,98	69,98	69,98	69,98	69,98	69,98	69,98	69,98	69,98	69,98	69,98	69,98	69,98	69,98	68,98	69,98	(hemL) glutamate-1-semialdehyde aminotransferase [Heme biosynthesis (CVF506)] [Haemophilus somnus 129PT]
VFG044165	72,98	74,98	72,98	72,98	72,98	72,98	72,98	72,98	71,98	72,98	72,98	72,98	71,98	71,98	72,98	74,98	72,98	72,98	72,98	71,98	72,98	74,98	72,98	72,98	74,98	73,98	72,98	72,98	71,98	74,98	72,98	(entS) enterobactin exporter, iron-regulated [enterobactin (IA019)] [Escherichia coli CFT073]
VFG043106	70,98	71,98	70,98	70,98	70,98	70,98	70,98	70,98	70,98	70,98	70,98	70,98	70,98	70,98	70,98	71,98	70,98	70,98	70,98	69,98	70,98	71,98	70,98	70,98	69,98	70,98	70,98	70,98	68,98	71,98	70,98	(fliE) flagellar hook-basal body protein FliE [peritrichous flagella (AI140)] [Escherichia coli O157:H7 str. EDL933]
VFG013171	78,98	78,98	78,98	77,98	78,98	78,98	78,98	78,98	78,98	78,98	78,98	78,98	78,98	78,98	78,98	78,98	78,98	78,98	78,98	78,98	78,98	78,98	78,98	78,98	78,98	78,98	78,98	78,98	78,98	78,98	78,98	(gmhA/lpcA) phosphoheptose isomerase [LOS (CVF494)] [Haemophilus somnus 2336]
VFG013410	73,98	72,98	73,98	73,98	73,98	73,98	73,98	73,98	73,98	73,98	73,98	73,98	73,98	73,98	73,98	72,98	73,98	73,98	72,98	73,98	73,98	72,98	73,98	73,98	72,98	72,98	72,98	73,98	73,98	72,98	73,98	(rfaD) ADP-L-glycero-D-manno-heptose-6-epimerase [LOS (CVF494)] [Haemophilus ducreyi 35000HP]
VFG043029	88100	87100	88100	88100	88100	88100	88100	88100	88100	88100	88100	88100	88100	88100	88100	87100	88100	87,87	88100	88100	88100	87100	88100	88100	87100	88100	88100	88100	88100	87100	88100	(flgI) flagellar basal body P-ring protein [peritrichous flagella (AI139)] [Salmonella enterica subsp. enterica serovar Typhimurium str. LT2]
VFG043099	88100	87,98	89100	88100	89100	88,98	88100	88,98	88100	88100	88,98	88100	88100	88100	88100	87,96	89100	88100	88,98	88100	88100	87,98	88100	89100	87,96	87,96	87,96	89,96	88100	87,96	88,98	(fliY) cystine transporter subunit [peritrichous flagella (AI140)] [Escherichia coli O157:H7 str. EDL933]
VFG001449	66,99	64,99	67,98	66,99	65,99	66,99	66,98	66,98	66,99	66,99	66,98	67,98	66,99	66,99	66,99	66,98	67,98	67,98	66,98	66,98	67,98	65,98	66,99	66,99	65,98	65,98	66,98	67,98	65,99	66,98	66,99	(kpsT) KpsT [K1 capsule (VF0239)] [Escherichia coli O18:K1:H7 str. RS218]
VFG013200	79,99	79100	80,99	79,99	79,99	79,99	79,99	79,99	79,99	79,99	79,99	80,99	80,99	79,99	80,99	79100	80,99	80,99	79,99	79,99	80,99	79100	80,99	79,99	79100	79,99	79,99	80,99	79,99	79100	79,99	(hemE) uroporphyrinogen decarboxylase [Heme biosynthesis (CVF506)] [Haemophilus somnus 2336]
VFG013466	81,99	81,99	81,99	81,99	81,99	81,99	81,99	81,99	81,99	81,99	81,99	81,99	81,99	81,99	81,99	81,99	81,99	81,99	81,99	81,99	81,99	82,99	81,99	81,99	82,99	81,99	81,99	81,99	81,99	81,99	81,99	(kdsA) 2-dehydro-3-deoxyphosphooctonate aldolase [LOS (CVF494)] [Haemophilus influenzae 86-028NP]
VFG023680	81,99	83,99	82,99	81,99	82,99	81,99	81,99	81,99	81,99	81,99	81,99	82,99	81,99	81,99	81,99	83,99	81,99	82,99	81,99	81,99	82,99	83,99	81,99	81,99	83,99	81,99	81,99	82,99	81,99	83,99	81,99	(flgB) flagellar basal body rod protein FlgB [Flagella (cluster I) (CVF039)] [Yersinia enterocolitica subsp. palearctica 105.5R(r)]
VFG019943	59,99	59,99	59,99	58,88	59,99	58,88	59,99	59,99	58,88	58,99	59,99	59,99	59,99	59,99	59,99	59,99	59,99	59,99	59,99	59,99	59,99	59,99	59,99	59,99	59,99	59,99	59,99	59,99	59,99	59,99	57,88	(gacA) response regulator GacA [GacS/GacA two-component system (CVF529)] [Pseudomonas aeruginosa LESB58]
VFG043044	90100	91,86	90100	90100	90100	90100	90100	90100	90100	90100	90100	90100	90100	90100	90100	90100	90100	90100	90100	90100	90100	91,86	90100	90100	90100	90100	90100	90100	90100	90100	90100	(motA) flagellar motor protein MotA [peritrichous flagella (AI139)] [Salmonella enterica subsp. enterica serovar Typhimurium str. LT2]
VFG043209	72,95	55,92	72,95	54,93	55,92	72,95	72,95	55,92	72,95	72,95	72,95	72,95	54,93	72,95	72,95	52,96	72,95	72,95	72,95	72,95	72,95	73,95	72,95	72,95	73,95	56,54	52100	72,95	74,92	52,96	55,92	(cheD) methyl-accepting chemotaxis protein CheD [peritrichous flagella (AI145)] [Yersinia enterocolitica subsp. enterocolitica 8081]
VFG043080	88100	93,90	93,90	93,90	88100	88100	88100	88100	88100	88100	93,90	93,90	88100	88100	93,90	93,90	93,90	93,90	88100	93,90	93,90	93,90	88100	88100	93,90	88100	88100	93,90	93,90	93,90	88100	(flgH) flagellar basal body L-ring protein [peritrichous flagella (AI140)] [Escherichia coli O157:H7 str. EDL933]
VFG035318	78,96	77,98	76,96	78,96	77,96	78,96	78,96	77,96	78,96	77,96	78,96	76,96	78,96	78,96	78,96	77,94	77,96	76,96	77,96	76,96	76,96	77,74	78,96	77,96	77,94	77,94	77,94	77,96	76,96	77,94	78,96	(EC042_4545) putative type VI secretion protein [SCI-I T6SS (CVF734)] [Escherichia coli O44:H18 042]
VFG001448	77,93	77,93	76,93	77,93	76,93	76,93	77,93	77,93	77,93	76,93	76,93	76,93	77,93	77,93	77,93	76,93	76,93	76,93	77,93	76,93	76,93	77,93	77,93	77,93	76,93	76,93	76,93	76,93	76,93	76,93	76,93	(kpsD) KpsD [K1 capsule (VF0239)] [Escherichia coli O18:K1:H7 str. RS218]
VFG018243	74,91	75,91	75,91	74,91	77,99	74,91	74,91	76,99	74,91	76,99	76,99	75,91	76,99	76,99	74,91	75,91	75,91	75,91	76,99	75,91	77,99	75,91	76,99	74,91	75,91	77,99	77,99	75,91	75,91	75,91	74,91	(luxS) S-ribosylhomocysteinase [Autoinducer-2 (CVF628)] [Vibrio parahaemolyticus RIMD 2210633]
VFG013431	70,98	69,98	70,98	0,0	70,98	70,98	70,98	70,98	70,98	70,98	70,98	70,98	70,98	70,98	70,98	69,98	70,98	70,98	70,98	69,98	70,98	69,98	70,98	70,98	69,98	0,0	70,98	70,98	69,98	69,98	70,98	(rfaE) ADP-heptose synthase [LOS (CVF494)] [Haemophilus influenzae 86-028NP]
VFG015885	54,92	55,92	54,92	54,92	55,92	54,92	54,92	55,92	55,92	54,92	54,92	54,92	55,92	55,92	55,92	55,92	55,92	54,92	54,92	54,92	54,92	55,92	55,92	54,92	55,92	0,0	56,92	55,92	54,92	55,92	54,92	(cysC1) adenylylsulfate kinase [Phytotoxin phaseolotoxin (CVF546)] [Pseudomonas syringae pv. phaseolicola 1448A]
VFG038902	60,96	60,96	59,96	60,96	59,96	59,96	60,96	59,96	60,96	59,96	59,96	59,96	60,96	60,96	60,96	60,96	59,96	59,96	60,96	60,96	59,96	60,96	60,96	60,96	60,96	0,0	61,96	59,96	60,96	60,96	59,96	(hlyA) hemolysin [Hemolysin, HlyA (CVF792)] [Aeromonas salmonicida subsp. salmonicida A449]
VFG045985	62100	62100	61100	62100	61100	62100	62100	63,68	62100	62100	62100	61100	62100	62100	63100	62100	61100	61100	63100	62100	61100	62100	63100	62100	62100	0,0	61100	61100	62100	62100	62100	(hofB/hcpB) hypothetical protein [Hemorrhagic E.coli pilus (HCP) (CVF825)] [Escherichia coli O111:H- str. 11128]
VFG000477	97100	97100	97100	97100	97100	97100	97100	97100	97100	97100	97100	97100	97100	97100	97100	97100	97100	97100	97100	97100	97100	97100	97100	97100	97100	0,0	97100	97100	97100	97100	97100	(rpoS) sigma S (sigma 38) factor of RNA polymerase, major sigmafactor during stationary phase [RpoS (VF0112)] [Salmonella enterica subsp. enterica serovar Typhimurium str. LT2]
VFG043066	87100	88100	88100	87100	88100	87100	87100	87100	87100	87100	87100	88100	87100	87100	87100	88100	88100	88100	87100	88,98	88100	88100	87100	87100	88100	0,0	0,0	88100	88,98	88100	87100	(fliP) flagellar biosynthesis protein FliP [peritrichous flagella (AI139)] [Salmonella enterica subsp. enterica serovar Typhimurium str. LT2]
VFG000478	94100	93100	94100	94100	94100	94100	94100	94100	94100	94100	94100	94100	94100	94100	94100	93100	94100	94100	94100	94100	94100	93100	94100	94100	93100	94100	0,0	94100	94100	93100	94100	(fur) transcriptional repressor of iron-responsive genes (Fur family) (ferric uptake regulator) [Fur (VF0113)] [Salmonella enterica subsp. enterica serovar Typhimurium str. LT2]
VFG010484	75,96	76,96	75,96	75,96	75,96	75,96	75,96	75,96	75,96	75,96	75,96	75,96	75,96	75,96	75,96	76,96	75,96	75,96	75,96	75,96	75,96	76,96	75,96	75,96	76,96	75,96	0,0	75,92	75,96	76,96	75,92	(htpB) 60 kDa chaperonin (Protein Cpn60)(groEL protein)(Heat shock protein B). [Hsp60 (CVF347)] [Legionella pneumophila str. Paris]
VFG013286	57,95	57,95	58100	57,95	58100	57,95	58100	57,95	57,95	58100	57,95	58100	57,95	57,95	57,95	57,95	58100	58100	57,95	58100	58100	57,95	57,95	57,95	58100	58100	0,0	58100	58100	56,95	57,95	(galE) UDP-glucose 4-epimerase [LOS (CVF494)] [Haemophilus influenzae Rd KW20]
VFG013205	67,99	68,99	68,99	67,99	68,99	68,99	68,99	68,99	68,99	68,99	68,99	68,99	68,99	68,99	68,99	68,99	68,99	68,99	71,75	0,0	68,99	68,99	68,99	68,99	68,99	69,99	69,99	68,99	0,0	68,99	68,99	(hemN) oxygen-independent coproporphyrinogen III oxidase [Heme biosynthesis (CVF506)] [Haemophilus somnus 2336]
VFG043110	90100	90100	90100	90100	90100	90100	90100	90100	90100	90100	90100	90100	90100	90100	90100	90100	90100	90100	91100	0,0	90100	90100	90100	90100	90100	90100	90100	90100	0,0	90100	90100	(fliI) flagellum-specific ATP synthase [peritrichous flagella (AI140)] [Escherichia coli O157:H7 str. EDL933]
VFG043119	77,99	78,99	78,99	77,99	78,99	77,99	77,99	77,99	77,99	77,99	77,99	78,99	77,99	77,99	77,99	78,99	78,99	78,99	77,99	0,0	78,99	78,99	77,99	77,99	78,99	79,99	78,99	78,99	0,0	78,99	77,99	(fliR) flagellar biosynthesis protein FliR [peritrichous flagella (AI140)] [Escherichia coli O157:H7 str. EDL933]
VFG012951	65100	66100	62,78	65100	0,0	65100	65100	65100	65100	0,0	65100	0,0	65100	65100	66100	67100	65100	65100	66100	65100	65100	66100	66100	65100	66100	66100	66100	0,0	65100	66100	65100	(iucB) siderophore biosynthesis protein [Aerobactin synthesis (CVF474)] [Shigella boydii Sb227]
VFG043053	72,93	68,76	73,72	72,93	72,93	71,93	73,72	73,72	72,93	72,93	72,93	72,93	72,93	72,93	72,93	68,76	72,93	72,93	72,93	71,93	72,93	68,76	73,72	72,93	68,76	68,98	68,98	72,93	72,72	68,76	73,72	(fliS) flagellar protein FliS [peritrichous flagella (AI139)] [Salmonella enterica subsp. enterica serovar Typhimurium str. LT2]
VFG043019	74,97	76,82	74,97	73,82	74,97	74,90	74,97	73,82	73,82	73,83	73,82	74,97	74,97	74,97	73,82	76,82	74,97	74,97	74,97	75,97	74,97	76,82	73,82	74,97	75,82	75,97	75,97	73,82	75,90	76,82	73,82	(flgN) FlgK/FlgL export chaperone [peritrichous flagella (AI139)] [Salmonella enterica subsp. enterica serovar Typhimurium str. LT2]
VFG045972	69,90	74,84	75,76	69,90	75,84	69,90	69,90	69,90	69,90	69,90	69,90	75,76	69,90	69,90	69,90	74,84	75,84	75,76	69,90	75,84	75,76	74,84	69,90	69,90	74,84	75,84	75,84	75,76	75,84	73,84	69,90	(ppdD) Prepilin peptidase-dependent protein D [Hemorrhagic E.coli pilus (HCP) (CVF825)] [Escherichia coli O83:H1 str. LF82]
VFG043064	87,82	81,80	87,82	87,82	87,82	87,82	87,82	87,82	87,82	87,82	87,82	87,82	87,82	87,82	87,82	81,80	87,82	87,82	87,82	87,82	87,82	81,80	87,82	87,82	81,80	87,82	87,82	87,82	87,82	81,80	87,82	(fliN) flagellar motor switch protein FliN [peritrichous flagella (AI139)] [Salmonella enterica subsp. enterica serovar Typhimurium str. LT2]
VFG013609	66,85	65,85	66,85	67,85	66,85	66,85	66,85	66,85	66,85	67,85	67,85	66,85	66,85	66,85	66,85	66,85	66,85	66,85	66,85	66,85	66,85	66,85	66,85	66,85	66,85	66,85	66,85	66,85	66,79	66,85	66,85	(hemC) hydroxymethylbilane synthase (porphobilinogen deaminase, PGB) [Heme biosynthesis (CVF506)] [Haemophilus somnus 129PT]
VFG043048	76,89	74,89	76,89	76,89	76,89	76,89	76,89	76,89	75,89	76,89	76,89	76,89	76,89	76,89	76,89	74,89	76,89	76,89	76,89	75,89	76,89	74,89	76,89	76,89	74,89	74,89	74,89	76,89	69,69	74,89	76,89	(fliZ) flagella biosynthesis protein FliZ [peritrichous flagella (AI139)] [Salmonella enterica subsp. enterica serovar Typhimurium str. LT2]
VFG013387	64,88	65,88	64,88	64,88	64,88	63,88	64,88	64,88	64,88	64,88	65,88	64,88	64,88	64,88	64,88	65,88	64,88	64,88	64,88	65,88	64,88	65,88	64,88	64,88	65,88	65,88	65,88	64,88	65,88	65,88	64,88	(lpxB) lipid-A-disaccharide synthase [LOS (CVF494)] [Haemophilus influenzae PittGG]
VFG043065	62,90	61,90	63,90	63,90	63,90	63,90	62,90	63,90	63,90	63,90	63,90	63,90	63,90	63,90	63,90	61,90	63,90	63,90	63,90	62,90	63,90	61,90	63,90	63,90	61,90	61,90	61,90	63,90	62,90	61,90	62,90	(fliO) flagellar biosynthesis protein FliO [peritrichous flagella (AI139)] [Salmonella enterica subsp. enterica serovar Typhimurium str. LT2]
VFG043035	76,91	74,91	75,91	76,91	75,91	76,91	76,91	76,91	76,91	76,91	76,91	76,91	76,91	76,91	76,91	74,91	75,91	75,91	76,90	77,91	75,91	74,91	76,91	76,91	74,91	75,91	75,91	75,91	77,91	74,91	76,91	(flhB) flagellar biosynthesis protein FlhB [peritrichous flagella (AI139)] [Salmonella enterica subsp. enterica serovar Typhimurium str. LT2]
VFG043069	76,80	75,90	74,90	74,90	74,90	74,90	74,90	74,90	76,80	77,80	74,90	74,90	76,80	76,80	76,80	75,90	74,90	74,90	74,90	74,90	74,90	75,90	74,90	77,80	75,90	75,90	75,90	74,90	74,90	75,90	77,80	(flk) flagella biosynthesis regulator [peritrichous flagella (AI139)] [Salmonella enterica subsp. enterica serovar Typhimurium str. LT2]
VFG043020	72,86	73,86	72,86	72,86	75100	72,86	72,86	72,86	73,89	72,86	72,86	72,86	73,89	72,86	73,89	73,86	72,86	72,86	72,86	73,89	72,86	73,86	72,86	72,86	73,86	77100	77100	72,86	72,86	73,86	72,86	(flgM) anti-sigma28 factor FlgM [peritrichous flagella (AI139)] [Salmonella enterica subsp. enterica serovar Typhimurium str. LT2]
VFG043039	87,83	87,85	87,88	87,88	87,83	87,83	87,83	87,83	87,83	87,87	87,88	87,88	87,88	87,83	87,88	87,88	87,88	87,88	87,88	86,83	87,88	87,88	87,83	87,88	87,88	87,99	87,99	87,83	86,83	87,88	87,88	(cheR) chemotaxis methyltransferase CheR [peritrichous flagella (AI139)] [Salmonella enterica subsp. enterica serovar Typhimurium str. LT2]
VFG043063	96,90	95,91	96,90	96,90	96,90	96,90	96,90	96,90	98,62	96,90	96,90	96,90	96,90	96,90	96,90	95,91	94,70	96,90	96,90	96,90	96,90	95,91	96,90	96,90	95,91	95,91	95,91	96,90	96,90	95,91	96,90	(fliM) flagellar motor switch protein FliM [peritrichous flagella (AI139)] [Salmonella enterica subsp. enterica serovar Typhimurium str. LT2]
VFG043545	93,87	93,87	93,87	93,87	93,87	93,87	93,87	93,87	93,87	92100	93,87	93,87	92100	92100	93,87	93,87	93,87	93,87	93,87	92,87	92100	93,87	92100	93,87	93,87	93100	92100	93,87	92100	93,87	92100	(ECS88_3547) lipoprotein NlpI [NlpI (AI331)] [Escherichia coli O45:K1:H7 str. S88]
VFG043098	82,93	83,93	83,93	82,93	83,93	82,93	82,93	82,93	82,93	82,93	82,93	82,93	82,93	0,0	82,93	83,93	83,93	83,93	82,93	83,93	83,93	83,93	82,93	82,93	83,93	82,97	83,97	83,93	0,0	83,93	82,93	(flhD) transcriptional activator FlhD [peritrichous flagella (AI140)] [Escherichia coli O157:H7 str. EDL933]
VFG013414	77,99	76,99	0,0	77,99	77,99	77,99	77,99	77,99	77,99	77,99	77,99	77,99	77,99	77,99	77,99	76,99	77,99	77,99	77,99	77,80	77,99	76,99	77,99	77,99	76,99	77,99	77,99	77,99	77,99	76,99	77,99	(lpxC) hypothetical protein [LOS (CVF494)] [Haemophilus influenzae PittEE]
VFG013167	73100	73100	73100	73100	73100	73100	73100	73100	73100	73100	73100	73100	73100	73100	73100	73100	73100	73100	73100	74100	73100	73100	73100	73100	73100	73100	73100	73100	74100	0,0	73100	(lpxA) acyl-(acyl-carrier-protein)--UDP-N-acetylglucosamine O-acyltransferase [LOS (CVF494)] [Haemophilus somnus 2336]
VFG002364	74,99	73,99	74,99	74,99	74,99	74,99	73,99	74,99	74,99	73,99	0,0	74,99	74,99	74,99	73,99	73,99	74,99	74,99	74,99	73,99	74,99	73,99	73,99	74,99	73,99	73,99	73,99	74,99	73,99	73,99	74,99	(fcl) GDP-fucose synthetase [O-antigen (VF0392)] [Yersinia enterocolitica subsp. enterocolitica 8081]
VFG007639	0,0	71,99	70,99	70,99	70,99	70,99	70,99	70,99	70,99	70,99	70,99	70,99	70,99	70,99	70,99	71,99	70,99	70,99	70,99	71,99	70,99	71,99	70,99	70,99	71,99	71,99	71,99	70,99	71,99	71,99	70,99	(wbjD/wecB) UDP-N-acetylglucosamine 2-epimerase [Capsular polysaccharide (CVF282)] [Vibrio vulnificus CMCP6]
VFG023778	72,71	71,72	72,71	71,71	72,71	72,71	72,71	72,71	72,71	72,71	72,71	72,71	72,71	72,71	72,71	71,72	72,71	72,71	72,71	72,71	72,71	71,72	72,71	72,71	71,72	71,72	71,72	72,71	72,71	71,72	72,71	(YE105_C0173) lipopolysaccharide biosynthesis protein WzzE [O-antigen (CVF043)] [Yersinia enterocolitica subsp. palearctica 105.5R(r)]
VFG043083	70,71	70,71	70,72	70,72	70,72	70,72	71,72	70,72	71,72	70,72	70,72	70,72	71,72	70,72	70,72	70,67	70,72	70,72	70,72	71,72	70,72	70,71	70,72	70,72	70,71	70,72	70,72	70,69	70,72	70,67	70,72	(flgK) flagellar hook-associated protein FlgK [peritrichous flagella (AI140)] [Escherichia coli O157:H7 str. EDL933]
VFG045346	66,73	66,73	66,73	66,73	66,73	66,73	66,73	66,73	66,73	66,73	66,73	66,73	66,73	66,73	66,73	66,73	66,73	66,73	66,73	65,73	66,73	66,73	66,73	66,73	66,73	66,73	66,73	66,73	65,73	66,73	71,61	(IlpA) immunogenic lipoprotein A [IlpA (VF0513)] [Vibrio vulnificus YJ016]
VFG038845	72,73	72,73	72,73	72,73	72,73	72,73	72,73	72,73	72,73	72,73	72,73	72,73	72,73	72,73	72,73	72,73	72,73	72,73	72,73	71,73	72,73	72,73	72,73	72,73	72,73	72,73	72,73	72,73	71,73	72,73	72,73	(nueA) 3-deoxy-D-manno-octulosonate cytidylyltransferase [Polar flagella (VF0473)] [Aeromonas hydrophila ML09-119]
VFG012980	80,74	80,74	79,74	79,74	80,74	80,74	80,74	79,74	79,74	79,74	80,74	79,74	80,74	78,74	80,74	80,74	80,74	80,74	79,74	81,73	80,74	80,74	80,74	80,74	80,74	80,74	80,74	80,74	80,73	80,74	80,74	(entB) 2,3-dihydro-2,3-dihydroxybenzoate synthetase, isochroismatase [Enterobactin synthesis (CVF477)] [Shigella flexneri 2a str. 301]
VFG022616	53,78	53,78	53,78	53,78	53,78	53,78	53,78	53,78	53,78	53,78	53,78	53,78	53,78	53,78	53,78	53,78	53,78	53,78	53,78	53,78	53,78	52,78	53,78	52,78	53,78	53,78	53,78	53,78	53,78	53,78	53,78	(panD) aspartate alpha-decarboxylase [Pantothenate synthesis (CVF305)] [Mycobacterium marinum M]
VFG014138	71,76	71,76	71,76	71,76	71,76	71,76	71,76	71,76	71,76	71,76	71,76	71,76	71,76	71,76	71,76	71,76	71,76	71,76	71,76	71,76	71,76	71,76	71,76	71,76	71,76	72,76	72,76	71,76	71,76	71,76	71,76	(orfH) UDP-N-acetyl-D-mannosaminuronate dehydrogenase [LPS O-antigen (P. aeruginosa) (CVF520)] [Pseudomonas aeruginosa UCBPP-PA14]
VFG013201	54,75	55,75	54,75	54,75	54,75	54,75	54,75	54,75	54,75	54,75	54,75	54,75	54,75	54,75	54,75	55,75	54,75	54,75	54,75	54,75	54,75	55,75	54,75	54,75	56,75	55,75	56,75	54,75	54,75	55,75	54,75	(hemG) Protoporphyrinogen oxidase [Heme biosynthesis (CVF506)] [Haemophilus somnus 2336]
VFG014908	67,75	66,75	67,75	67,75	67,75	67,75	67,75	67,75	67,75	67,75	67,75	67,75	67,75	67,75	67,75	66,75	67,75	67,75	67,75	67,75	67,75	66,75	67,75	67,75	66,75	67,75	67,75	67,75	67,75	66,75	67,75	(algU) sigma factor AlgU [Alginate regulation (CVF523)] [Pseudomonas aeruginosa UCBPP-PA14]
VFG043033	71,64	61,95	71,64	70,64	71,64	70,64	71,64	71,64	71,64	71,64	71,64	71,64	71,64	71,64	71,64	61,95	71,64	71,64	71,64	70,64	71,64	61,95	71,64	71,64	61,95	66,95	66,95	71,64	70,64	61,95	71,64	(flhE) flagellar protein [peritrichous flagella (AI139)] [Salmonella enterica subsp. enterica serovar Typhimurium str. LT2]
VFG043043	80,73	83100	55,67	53,67	54,67	53,67	80,73	80,73	80,73	80,73	80,73	80,73	80,73	80,73	80,73	83100	55,67	55,67	53,67	58,68	55,67	83100	80,73	54,67	83100	83100	83100	55,67	58,68	83100	80,73	(motB) flagellar motor protein MotB [peritrichous flagella (AI139)] [Salmonella enterica subsp. enterica serovar Typhimurium str. LT2]
VFG013016	78,70	76,70	78,70	79,68	78,70	77,70	79,68	78,70	77,70	77,70	81,62	78,70	77,70	79,68	77,70	76,70	0,0	78,70	77,70	77,70	78,70	76,70	77,70	78,70	76,70	77,70	78,70	0,0	78,70	76,70	77,70	(fepB) ferric enterobactin (enterochelin) binding protein [Enterobactin transport (CVF478)] [Shigella flexneri 2a str. 301]
VFG013242	54,78	54,75	54,78	54,78	54,78	54,78	54,78	54,78	0,0	54,78	54,78	54,78	52,81	54,78	54,78	54,78	54,78	54,78	54,78	54,78	54,78	53,78	54,78	54,78	53,78	53,78	54,78	55,78	55,75	54,78	54,78	(lpxK) tetraacyldisaccharide 4'-kinase [LOS (CVF494)] [Haemophilus influenzae Rd KW20]
VFG045727	72,74	74,66	72,74	74,66	72,74	72,74	74,66	72,74	72,74	74,66	72,74	72,74	72,74	74,66	74,66	72,74	72,74	72,74	72,74	72,74	72,74	72,74	72,74	74,66	70,74	0,0	76,92	72,74	72,74	72,74	72,74	(csrA) global regulator CsrA [Carbon storage regulator A (CVF362)] [Legionella longbeachae NSW150]
VFG043042	90,64	90,63	90,63	90,64	90,63	90,63	90,64	90,63	88,65	90,63	90,64	90,63	88,65	90,64	90,64	90,63	90,63	90,63	90,64	90,63	90,63	90,63	90,64	90,64	90,63	90,63	90,63	90,63	90,63	90,63	90,63	(cheA) chemotaxis protein CheA [peritrichous flagella (AI139)] [Salmonella enterica subsp. enterica serovar Typhimurium str. LT2]
VFG042736	60,63	60,63	60,63	60,63	60,63	60,63	60,63	60,63	60,63	60,63	60,63	60,63	60,63	60,63	60,63	60,63	60,63	60,63	60,63	60,63	60,63	60,63	60,63	60,63	60,63	60,63	59,63	60,63	60,63	60,63	60,63	(rpoN) RNA polymerase factor sigma-54 [type IV pili (AI097)] [Pseudomonas aeruginosa PAO1]
VFG016390	60,63	60,63	60,63	60,63	60,63	60,63	60,63	60,63	60,63	60,63	60,63	60,63	60,63	60,63	60,63	60,63	60,63	60,63	60,63	60,63	60,63	60,63	60,63	60,63	60,63	60,63	60,63	60,63	60,63	60,63	60,63	(BCE_5384) NAD dependent epimerase/dehydratase family protein [Polysaccharide capsule (CVF567)] [Bacillus cereus ATCC 10987]
VFG039532	66,60	66,60	66,60	66,60	66,60	66,60	66,60	66,60	66,60	66,60	66,60	66,60	66,60	66,60	66,60	66,60	66,60	66,60	66,60	66,60	66,60	66,60	66,60	66,60	66,60	66,60	66,60	66,60	66,60	66,60	66,60	(CbuG_0446) hypothetical protein [T4SS effectors (CVF803)] [Coxiella burnetii CbuG_Q212]
VFG039488	52,62	52,62	52,62	52,62	52,62	52,62	52,62	51,62	52,62	52,62	52,62	52,62	52,62	52,62	52,62	52,62	52,62	52,62	52,62	52,62	52,62	52,62	52,62	52,62	52,62	52,62	52,62	52,62	52,62	52,62	52,62	(CbuK_0601) hypothetical protein [T4SS effectors (CVF803)] [Coxiella burnetii CbuK_Q154]
VFG042734	73,61	73,61	73,61	73,61	73,61	73,61	73,61	73,61	73,61	73,61	73,61	73,61	73,61	73,61	73,61	73,61	73,61	73,61	73,61	73,61	73,61	73,61	73,61	73,61	73,61	73,61	73,61	73,61	73,61	73,61	73,61	(vfr) cAMP-regulatory protein [type IV pili (AI097)] [Pseudomonas aeruginosa PAO1]
VFG043092	52,61	58,66	58,66	52,61	72,73	58,66	56,69	52,61	52,61	58,66	58,66	58,66	52,61	52,61	52,61	54,64	58,66	58,66	52,61	56,69	58,66	58,66	52,61	52,61	58,66	53,62	60,63	58,66	56,69	58,66	52,61	(tar/cheM) methyl-accepting chemotaxis protein II [peritrichous flagella (AI140)] [Escherichia coli O157:H7 str. EDL933]
VFG007624	60,68	62,68	60,68	60,68	60,68	60,68	63,63	63,63	60,68	60,68	63,63	60,68	63,63	60,68	60,68	62,68	60,68	60,68	60,68	60,68	60,68	62,68	60,68	63,63	62,68	62,68	62,68	60,68	60,68	64,62	60,68	(wza) putative polysaccharide export protein YccZ precursor [Capsular polysaccharide (CVF282)] [Vibrio fischeri ES114]
VFG013531	75,65	74,65	75,65	75,65	75,65	75,65	75,65	75,65	75,65	75,65	75,65	75,65	75,65	75,65	75,65	74,65	75,65	75,65	76,65	76,65	75,65	74,65	75,65	75,65	74,65	74,65	74,65	75,65	76,65	74,65	75,65	(pgi) glucose-6-phosphate isomerase [Exopolysaccharide (CVF495)] [Haemophilus influenzae 86-028NP]
VFG045720	53,68	54,68	53,68	53,68	53,68	53,68	53,68	53,68	53,68	53,68	53,68	53,68	53,68	53,68	53,68	54,68	53,68	53,68	53,68	53,68	53,68	54,68	53,68	53,68	53,68	53,68	53,68	53,68	52,68	54,68	53,68	(ccmF) cytochrome C-type biogenesis protein CcmF [Cytochrome c muturation (ccm) locus (CVF358)] [Legionella longbeachae NSW150]
VFG037990	72,66	72,66	72,66	72,66	72,66	72,66	72,66	72,66	72,66	72,66	72,66	72,66	72,66	72,66	72,66	72,66	72,66	72,66	72,66	72,66	72,66	72,66	72,66	72,66	72,66	72,66	72,66	72,66	72,66	72,66	72,66	(BJAB07104_00096) putative UDP-glucose 6-dehydrogenase [Capsule (CVF775)] [Acinetobacter baumannii BJAB07104]
VFG043026	78,67	79,67	78,67	78,67	78,67	78,67	78,67	78,67	78,67	78,67	78,67	78,67	78,67	78,67	78,67	79,67	78,67	78,67	78,67	79,67	78,67	79,67	78,67	78,67	79,67	79,67	79,67	78,67	79,67	79,67	78,67	(flgF) flagellar basal body rod protein FlgF [peritrichous flagella (AI139)] [Salmonella enterica subsp. enterica serovar Typhimurium str. LT2]
VFG007665	64,59	63,59	64,59	64,59	64,59	64,59	64,59	64,59	64,59	64,59	64,59	64,59	64,59	64,59	64,59	63,59	64,59	64,59	64,59	0,0	64,59	63,59	64,59	64,59	63,59	63,59	63,59	64,59	0,0	63,59	64,59	(cpsA) capsular polysaccharide biosynthesis glycosyltransferase, putative [Capsular polysaccharide (CVF282)] [Vibrio cholerae O1 biovar El Tor str. N16961]
VFG011729	56,62	54,62	56,62	56,62	56,62	56,62	56,62	56,62	56,62	56,62	56,62	56,62	56,62	56,62	56,62	54,62	56,62	56,62	56,62	0,0	56,62	54,62	56,62	56,62	54,62	55,62	55,62	56,62	0,0	54,62	56,62	(kpsF) arabinose-5-phosphate isomerase [Capsule biosynthesis and transport (CVF393)] [Campylobacter jejuni subsp. jejuni 81-176]
VFG019760	51,52	51,52	51,52	51,52	51,52	51,52	51,52	51,52	51,52	51,52	51,52	51,52	51,52	51,52	50,52	51,52	51,52	51,52	51,52	51,52	51,52	51,52	50,52	51,52	51,52	51,52	51,52	51,52	51,52	51,52	51,52	(pilR) putative two-component system, response regulator [Type IV pili biosynthesis (CVF518)] [Pseudomonas fluorescens SBW25]
VFG019934	54,56	52,56	54,56	54,56	54,56	54,56	54,56	54,56	54,56	54,56	54,56	54,56	53,56	54,56	53,56	53,56	54,56	54,56	54,56	54,56	54,56	52,56	54,56	54,56	52,56	53,56	53,56	54,56	54,56	52,56	54,56	(rhlR) transcriptional regulator RhlR [N-(butanoyl)-L-homoserine lactone QS system (CVF525)] [Pseudomonas aeruginosa LESB58]
VFG020010	57,56	51,56	51,56	51,56	51,56	51,56	51,56	51,56	57,56	51,56	51,56	51,56	51,56	51,56	57,56	51,56	57,56	51,56	57,56	57,56	51,56	51,56	51,56	51,56	51,56	51,56	57,56	51,56	51,56	51,56	51,56	(hcp1) hypothetical protein [Hcp secretion island-1 encoded type VI secretion system (H-T6SS) (CVF535)] [Pseudomonas fluorescens SBW25]
VFG041203	84,55	83,55	84,55	84,55	84,55	84,55	84,55	84,55	84,55	84,55	84,55	84,55	84,55	84,55	84,55	83,55	84,55	84,55	84,55	84,55	84,55	83,55	84,55	84,55	83,55	83,55	83,55	84,55	84,55	83,55	84,55	(cts1B) T6SS protein Cts1B [CTS1 (SS186)] [Citrobacter rodentium ICC168]
VFG043573	60,55	61,55	60,55	60,55	60,55	60,55	60,55	60,55	60,55	60,55	60,55	60,55	60,55	60,55	60,55	61,55	60,55	60,55	60,55	60,55	60,55	61,55	60,55	60,55	61,55	61,55	61,55	60,55	61,55	61,55	60,55	(CT396) molecular chaperone DnaK [MOMP (AI392)] [Chlamydia trachomatis D/UW-3/CX]
VFG043030	83,55	84,55	83,55	83,55	82,55	83,55	83,55	83,55	84,55	84,55	84,55	83,55	84,55	84,55	84,55	84,55	83,55	83,55	84,55	84,55	83,55	84,55	84,55	84,55	84,55	83,55	83,55	84,55	85,55	84,55	84,55	(flgJ) flagellar rod assembly protein/muramidase FlgJ [peritrichous flagella (AI139)] [Salmonella enterica subsp. enterica serovar Typhimurium str. LT2]
VFG043040	56,58	54,60	59,57	57,58	59,57	56,58	56,58	77,73	56,58	59,57	56,58	53,59	57,58	56,58	56,58	54,60	57,58	57,58	56,58	55,60	57,58	54,60	56,58	59,57	54,60	53,51	53,51	57,58	55,60	54,60	56,58	(tar/cheM) methyl accepting chemotaxis protein II [peritrichous flagella (AI139)] [Salmonella enterica subsp. enterica serovar Typhimurium str. LT2]
VFG043045	92,58	94,56	92,58	92,58	92,58	92,58	92,58	92,58	92,58	92,58	92,58	92,58	92,58	92,58	92,58	94,56	92,58	92,58	92,58	94,56	92,58	94,56	92,58	92,58	94,56	94,56	94,56	92,58	94,56	94,56	92,58	(flhC) transcriptional activator FlhC [peritrichous flagella (AI139)] [Salmonella enterica subsp. enterica serovar Typhimurium str. LT2]
VFG043544	84,58	86,56	84,58	84,58	84,58	84,58	84,58	84,58	84,58	84,58	84,58	84,58	84,58	84,58	84,58	86,56	84,58	84,58	84,58	84,58	84,58	86,56	84,58	84,58	86,56	84,58	84,58	84,58	84,58	86,56	84,58	(Z1307) outer membrane protein A [OmpA (AI330)] [Escherichia coli O157:H7 str. EDL933]
VFG043025	70,57	70,55	70,57	70,57	70,57	70,57	70,57	70,57	70,57	70,57	70,57	70,57	70,57	70,57	70,57	69,55	70,57	70,57	70,57	72,55	70,57	70,55	70,57	70,57	70,55	71,55	71,55	70,57	72,55	69,55	70,57	(flgE) flagellar hook protein FlgE [peritrichous flagella (AI139)] [Salmonella enterica subsp. enterica serovar Typhimurium str. LT2]
VFG030681	60,57	61,57	61,57	61,57	61,57	61,57	61,57	61,57	61,57	61,57	61,57	61,57	61,57	61,57	61,57	61,57	61,57	61,57	61,57	61,57	61,57	61,57	61,57	61,57	61,57	61,57	61,57	61,57	61,57	61,57	61,57	(sugC) ABC transporter-like protein [Trehalose-recycling ABC transporter (CVF651)] [Mycobacterium sp. KMS]
VFG013348	69,54	70,54	69,54	80,51	69,54	69,54	69,54	80,51	80,51	69,54	69,54	69,54	69,54	80,51	69,54	70,54	69,54	80,55	0,0	80,51	69,54	69,54	69,54	69,54	69,54	80,55	80,55	80,51	80,51	70,54	80,51	(galU) carbon storage regulator [LOS (CVF494)] [Haemophilus influenzae PittEE]
VFG030724	64,60	63,60	64,60	64,60	64,60	64,60	64,60	62,61	64,60	65,60	0,0	64,60	64,60	64,60	64,60	63,60	64,60	64,60	65,60	63,61	64,60	63,60	64,60	64,60	63,60	64,60	64,60	64,60	63,61	63,60	65,60	(sugC) carbohydrate ABC transporter ATP-binding protein, CUT1 family [Trehalose-recycling ABC transporter (CVF651)] [Mycobacterium smegmatis JS623]
VFG044185	51,56	50,56	58,77	51,56	51,56	51,56	51,56	51,56	51,56	51,56	51,56	51,56	51,56	51,56	51,56	50,56	51,56	58,77	51,56	51,56	51,56	50,56	51,56	51,56	50,56	52,83	52,82	51,56	51,56	50,56	50,56	(VVA1298) phospho-2-dehydro-3-deoxyheptonate aldolase [vulnibactin (IA023)] [Vibrio vulnificus YJ016]
VFG013027	79,95	78,95	0,0	79,95	0,0	79,95	79,95	0,0	0,0	80,95	79,95	0,0	0,0	0,0	79,95	78,95	0,0	0,0	79,95	0,0	0,0	78,95	79,95	79,95	78,95	76,99	76,99	0,0	0,0	78,95	79,95	(fepD) ferric enterobactin transport [Enterobactin transport (CVF478)] [Shigella dysenteriae Sd197]
VFG042879	50,81	50,81	0,0	50,81	0,0	50,82	50,81	0,0	50,81	50,81	0,0	0,0	50,81	50,82	50,82	53,50	0,0	0,0	50,82	0,0	0,0	50,81	50,82	50,82	50,81	0,0	51,81	50,81	0,0	50,81	50,81	(pilT) Twitching motility protein PilT [type IV pili (AI113)] [Vibrio vulnificus CMCP6]
VFG021083	78,72	81,69	0,0	78,72	0,0	78,72	78,72	78,72	78,72	78,72	78,72	0,0	78,72	78,72	78,72	81,69	0,0	0,0	78,72	0,0	0,0	81,69	78,72	78,72	81,68	0,0	0,0	0,0	0,0	81,69	78,72	(phoQ) sensor protein PhoQ [PhoPQ (CVF010)] [Salmonella enterica subsp. enterica serovar Schwarzengrund str. CVM19633]
VFG013514	77,85	77,85	0,0	77,85	0,0	77,85	77,85	77,85	77,85	77,85	77,85	0,0	77,85	77,85	77,85	77,85	0,0	0,0	77,85	0,0	0,0	77,85	77,85	77,85	77,85	0,0	0,0	0,0	0,0	77,85	77,85	(mrsA/glmM) predicted phosphomannomutase [Exopolysaccharide (CVF495)] [Haemophilus influenzae 86-028NP]
VFG042634	70,60	67,60	0,0	70,60	0,0	70,60	70,60	0,0	69,60	70,60	69,60	0,0	69,60	69,60	69,60	67,60	0,0	0,0	71,60	0,0	0,0	69,60	69,60	69,60	0,0	0,0	66,60	0,0	0,0	67,60	69,60	(mrfD) MrfD [mannose-resistant fimbriae, mrf (AI073)] [Photorhabdus luminescens str. K122]
VFG030673	59,63	58,63	0,0	59,63	0,0	59,63	59,63	59,63	59,63	59,63	59,63	0,0	59,63	59,63	59,63	58,63	0,0	0,0	59,63	0,0	0,0	0,0	59,63	59,63	58,63	0,0	0,0	0,0	58,63	58,63	59,63	(sugC) ABC transporter ATP-binding protein [Trehalose-recycling ABC transporter (CVF651)] [Mycobacterium leprae TN]
VFG035273	82100	83,51	0,0	82100	0,0	82100	85,60	81100	0,0	0,0	82100	0,0	0,0	81100	82100	0,0	0,0	0,0	82100	81100	0,0	0,0	82100	0,0	81100	81100	81100	0,0	0,0	81100	81100	(EC55989_3322) hypothetical protein [SCI-I T6SS (CVF734)] [Escherichia coli 55989]
VFG035143	64100	0,0	0,0	64100	0,0	0,0	0,0	64100	0,0	0,0	63100	0,0	0,0	65100	63100	0,0	0,0	0,0	64100	65100	0,0	0,0	63100	0,0	69,95	63100	63100	0,0	0,0	69,94	63100	(EC042_4527) putative type VI secretion protein [SCI-I (SS183)] [Escherichia coli O44:H18 042]
VFG035286	66,85	73,89	68,68	67,85	0,0	67,85	67,85	0,0	0,0	0,0	66,85	0,0	67,77	67,85	0,0	0,0	0,0	0,0	67,80	69100	0,0	0,0	66,85	69,60	69,85	68,84	68,84	0,0	0,0	69,85	67,84	(EC55989_3321) hypothetical protein [SCI-I T6SS (CVF734)] [Escherichia coli 55989]
VFG035301	57,89	55100	57,89	58,89	0,0	55,98	58,89	58,89	58,89	0,0	57,89	0,0	57,89	57,89	57,89	0,0	0,0	0,0	57,89	54,97	0,0	0,0	57,89	57,89	54,96	50,96	51,96	0,0	0,0	54,96	57,89	(EC55989_3320) hypothetical protein [SCI-I T6SS (CVF734)] [Escherichia coli 55989]
VFG041196	0,0	72,79	0,0	69,81	70,81	69,81	0,0	69,53	69,79	0,0	70,81	0,0	69,79	70,79	70,81	71,79	70,81	70,81	69,81	68,79	70,81	72,79	70,81	69,81	72,79	0,0	0,0	70,81	68,79	71,79	69,79	(cts1G/vgrG) VgrG family T6SS protein Cts1G [CTS1 (SS186)] [Citrobacter rodentium ICC168]
VFG041200	0,0	78100	0,0	77100	77100	77100	0,0	0,0	0,0	0,0	77100	76,88	77100	76100	77100	0,0	0,0	76100	77100	77100	76100	78100	77100	77100	78100	0,0	0,0	77100	77100	78100	77100	(cts1M) T6SS protein Cts1M [CTS1 (SS186)] [Citrobacter rodentium ICC168]
VFG041199	0,0	61,87	0,0	0,0	59,87	58,87	0,0	0,0	0,0	0,0	59,87	59,87	0,0	59,87	59,87	0,0	0,0	59,87	58,87	60,87	59,87	61,87	59,87	59,87	61,87	0,0	0,0	59,87	58,88	62,87	58,87	(cts1U) T6SS protein Cts1U [CTS1 (SS186)] [Citrobacter rodentium ICC168]
VFG041207	62,94	64,94	0,0	62,94	66,81	0,0	62,94	0,0	62,94	0,0	62,94	0,0	62,94	62,94	62,94	0,0	64,95	64,95	62,94	63,94	64,95	65,84	64,80	62,94	65,94	0,0	0,0	65,95	64,79	64,94	62,94	(cts1R) T6SS protein Cts1R [CTS1 (SS186)] [Citrobacter rodentium ICC168]
VFG041206	66100	67100	63,67	66100	66100	0,0	66100	0,0	66100	0,0	66100	0,0	66100	66100	66100	0,0	66,74	66100	66100	67100	66100	67100	66100	66100	67100	0,0	0,0	66100	66100	67100	66100	(cts1C) T6SS protein Cts1C [CTS1 (SS186)] [Citrobacter rodentium ICC168]
VFG041204	0,0	85,97	82,73	86,97	85,97	0,0	84,83	0,0	0,0	0,0	85,83	82,73	85,83	85,97	85,83	0,0	82,73	82,73	84,83	83,73	82,73	84,83	86,97	85,83	84,83	0,0	0,0	81,73	83,75	84,83	86,97	(cts1S) T6SS protein Cts1S [CTS1 (SS186)] [Citrobacter rodentium ICC168]
VFG041202	0,0	80100	79100	79100	79100	0,0	79100	0,0	0,0	0,0	79100	79100	79100	79100	79100	0,0	79100	79100	79100	79100	79100	80100	79100	79100	80100	0,0	0,0	79100	79100	80100	79100	(cts1H/Hcp) Hcp family T6SS protein Cts1H [CTS1 (SS186)] [Citrobacter rodentium ICC168]
VFG043049	93,96	0,0	93100	93100	93100	93100	93,96	93,96	93100	93,96	93,96	93,96	93100	93,96	93,96	0,0	93100	93100	93100	93,96	93100	0,0	93,96	93100	0,0	93100	93100	93100	94100	0,0	93,96	(fliA) flagellar biosynthesis sigma factor [peritrichous flagella (AI139)] [Salmonella enterica subsp. enterica serovar Typhimurium str. LT2]
VFG013268	55,96	0,0	55,96	55,96	55,96	55,96	55,96	55,96	55,96	55,96	55,96	55,96	55,96	55,96	54,96	0,0	55,96	55,96	0,0	56,96	55,96	0,0	54,96	55,96	0,0	0,0	55,96	55,96	56,96	0,0	54,96	(orfM) putative deoxyribonucleotide triphosphate pyrophosphatase [LOS (CVF494)] [Haemophilus influenzae PittGG]
VFG038907	70,79	0,0	70,79	70,79	70,79	70,79	70,79	70,79	70,79	70,79	70,79	70,79	70,79	70,79	70,79	0,0	70,79	70,79	70,79	0,0	70,79	0,0	70,79	70,79	0,0	0,0	71,79	70,79	71,79	0,0	70,79	(B565_0799) Hemolysin III [Hemolysin III (CVF793)] [Aeromonas veronii B565]
VFG020173	68,81	0,0	68,80	67,81	68,80	67,81	67,81	67,81	67,81	67,81	68,81	68,80	67,81	67,81	68,81	0,0	68,80	68,80	67,81	0,0	68,80	0,0	68,81	68,81	0,0	0,0	0,0	68,80	0,0	0,0	67,81	(entF) enterobactin synthase subunit F [Enterobactin synthesis (CVF477)] [Shigella boydii CDC 3083-94]
VFG007627	52,70	0,0	52,70	52,70	52,70	52,70	52,70	52,70	52,70	52,70	52,70	52,70	52,70	52,70	52,70	0,0	52,70	52,70	52,70	0,0	52,70	0,0	52,70	52,70	0,0	0,0	0,0	52,70	0,0	0,0	52,70	(wzb) cytoplasmic phosphatase [Capsular polysaccharide (CVF282)] [Vibrio vulnificus YJ016]
VFG013326	53,85	0,0	53,85	53,85	53,85	53,85	53,85	53,85	52,85	52,85	53,85	53,85	52,85	53,85	53,85	0,0	53,85	53,85	53,85	53,85	53,85	0,0	53,85	53,85	0,0	52,85	0,0	53,85	52,85	52,85	53,85	(lpxH) UDP-2,3 diacylglucosamine hydrolase [LOS (CVF494)] [Haemophilus somnus 129PT]
VFG004363	54,83	0,0	54,83	54,83	54,83	54,83	54,83	54,83	54,83	54,83	54,83	54,83	54,83	54,83	54,83	0,0	54,83	54,83	54,83	53,83	54,83	0,0	54,83	54,83	0,0	0,0	0,0	54,83	0,0	0,0	54,83	(sthB) putative fimbrial chaperone protein [Sth (CVF026)] [Salmonella enterica subsp. enterica serovar Paratyphi A str. ATCC 9150]
VFG045717	51,76	0,0	51,76	51,76	53,76	51,76	51,76	51,76	52,76	51,76	52,76	51,76	52,76	52,76	52,76	0,0	52,76	51,76	52,76	52,76	51,76	0,0	52,76	52,76	0,0	0,0	0,0	53,76	53,76	0,0	52,76	(ccmC) heme exporter protein CcmC [Cytochrome c muturation (ccm) locus (CVF358)] [Legionella longbeachae NSW150]
VFG013165	70,83	0,0	70,83	71,83	70,83	70,83	71,83	70,83	70,83	71,83	71,83	70,83	70,83	70,83	70,83	0,0	70,83	70,83	70,83	70,82	70,83	0,0	70,83	70,83	0,0	0,0	0,0	70,83	70,82	0,0	70,83	(lpxD) UDP-3-O-(3-hydroxymyristoyl) glucosamine N-acyltransferase [LOS (CVF494)] [Haemophilus somnus 2336]
VFG044341	65,57	67,57	66,57	66,57	66,57	0,0	65,57	66,57	0,0	66,57	0,0	66,57	0,0	0,0	66,57	67,57	66,57	66,57	65,57	0,0	66,57	67,57	66,57	65,57	67,57	0,0	0,0	66,57	0,0	67,57	65,57	(foxR) ferrioxamine E receptor [desferrioxamine (IA033)] [Erwinia amylovora CFBP1430]
VFG036972	63,67	62,67	63,67	63,67	63,67	63,67	63,67	63,67	63,67	0,0	63,67	63,67	63,67	63,67	63,67	62,67	63,67	63,67	63,67	63,67	63,67	62,67	63,67	63,67	62,67	0,0	0,0	63,67	0,0	62,67	63,67	(farB) multidrug resistance translocase [FarAB (CVF758)] [Neisseria lactamica 020-06]
VFG013280	60,51	59,50	60,51	60,51	60,51	60,51	60,51	60,51	60,51	60,51	60,51	60,51	60,51	60,51	59,52	58,51	0,0	60,51	60,51	60,51	60,51	59,50	59,52	0,0	59,50	0,0	0,0	60,51	60,51	59,50	60,51	(opsX/rfaC) lipopolysaccharide heptosyltransferase-1 [LOS (CVF494)] [Haemophilus somnus 129PT]
VFG030692	51,57	51,57	51,57	62,61	51,57	62,61	62,61	62,61	62,61	51,57	62,61	51,57	62,61	51,57	62,61	51,57	62,61	51,57	62,61	51,57	51,57	51,57	51,57	62,61	64,59	0,0	0,0	51,57	63,61	0,0	51,57	(sugC) sugar ABC transporter [Trehalose-recycling ABC transporter (CVF651)] [Mycobacterium sp. JDM601]
VFG011805	53,61	54,57	55,58	53,61	55,58	54,59	54,59	54,59	54,59	54,59	54,59	55,58	54,59	53,61	54,59	53,57	55,58	55,58	54,59	53,61	55,58	0,0	54,59	54,59	54,57	0,0	53,61	55,58	53,61	54,57	54,59	(CFF8240_1412) aspartate racemase [LOS (CVF396)] [Campylobacter fetus subsp. fetus 82-40]
VFG041208	51,62	58,64	57,66	53,63	56,66	0,0	52,63	0,0	52,63	52,62	52,62	0,0	52,63	54,66	52,62	0,0	57,66	57,66	52,62	55,66	57,66	58,64	52,62	53,57	57,64	0,0	0,0	56,66	55,66	58,64	52,62	(cts1A) T6SS protein Cts1A [CTS1 (SS186)] [Citrobacter rodentium ICC168]
VFG030722	52,56	53,56	50,57	0,0	50,57	52,56	52,56	0,0	52,56	50,57	0,0	50,57	52,56	50,57	52,56	53,56	50,57	50,57	0,0	52,56	50,57	53,56	0,0	50,57	53,56	0,0	0,0	50,57	50,57	50,57	50,57	(sugC) ABC transporter, ATP-binding protein SugC [Trehalose-recycling ABC transporter (CVF651)] [Mycobacterium yongonense 05-1390]
VFG013251	72,52	0,0	0,0	72,52	72,52	72,52	72,52	72,52	72,52	72,52	72,52	0,0	72,52	72,52	72,52	0,0	72,52	0,0	72,52	0,0	0,0	0,0	72,52	72,52	0,0	72,52	72,52	72,52	0,0	0,0	72,52	(msbA) lipid A export ATP-binding protein MsbA [LOS (CVF494)] [Haemophilus influenzae PittGG]
VFG002328	69,62	0,0	69,62	69,62	69,62	69,62	0,0	69,62	70,59	70,59	69,62	70,59	0,0	70,59	69,62	0,0	69,62	69,62	69,62	0,0	69,62	0,0	70,59	70,59	0,0	69,62	0,0	69,62	0,0	0,0	70,59	(fliF) flagellar M-ring protein FliF [Flagella (VF0394)] [Yersinia enterocolitica subsp. enterocolitica 8081]
VFG030699	63,58	0,0	64,58	63,58	64,58	63,58	64,58	64,58	0,0	63,58	63,58	64,58	63,58	63,58	63,58	64,58	64,58	64,58	63,58	63,58	64,58	64,58	63,58	63,58	0,0	63,58	63,58	64,58	63,58	0,0	63,58	(sugC) ABC transporter, ATP-binding protein SugC [Trehalose-recycling ABC transporter (CVF651)] [Mycobacterium intracellulare ATCC 13950]
VFG023783	61,64	0,0	61,64	61,64	61,64	61,64	61,64	61,64	61,64	61,64	61,64	61,64	61,64	61,64	61,64	0,0	61,64	61,64	61,64	60,64	61,64	0,0	61,64	61,64	61,64	60,64	60,64	60,64	60,64	61,64	61,64	(YE105_C1500) Mannose-1-phosphate guanylytransferase, ManC protein [O-antigen (CVF043)] [Yersinia enterocolitica subsp. palearctica 105.5R(r)]
VFG000927	52,56	0,0	53,56	52,56	53,56	52,56	52,56	52,56	52,56	52,56	52,56	53,56	52,56	52,56	52,56	0,0	53,56	53,56	52,56	50,59	53,56	0,0	52,56	52,56	50,58	0,0	50,58	52,56	50,61	0,0	0,0	(fepE) ferric enterobactin transport protein FepE [Enterobactin (VF0228)] [Escherichia coli CFT073]
VFG000932	78,69	0,0	78,69	78,69	78,69	78,69	78,69	78,69	0,0	78,69	79,69	78,69	0,0	79,69	0,0	0,0	78,69	78,69	78,69	79,69	78,69	0,0	0,0	78,69	0,0	0,0	0,0	78,69	79,69	0,0	78,69	(entE) 2,3-dihydroxybenzoate-AMP ligase component of enterobactin synthase multienzyme complex [Enterobactin (VF0228)] [Escherichia coli CFT073]
VFG009270	64,54	0,0	64,54	64,54	64,54	64,54	64,54	64,54	64,54	64,54	64,54	64,54	64,54	64,54	64,54	0,0	64,54	64,54	64,54	64,54	64,54	0,0	64,54	64,54	0,0	0,0	0,0	64,54	64,54	0,0	64,54	(icl) isocitrate lyase [Isocitrate lyase (CVF302)] [Mycobacterium sp. KMS]
VFG013316	51,52	0,0	54,50	51,52	53,50	50,52	53,50	0,0	51,52	51,52	51,52	54,50	51,52	51,52	51,52	0,0	55,50	54,50	51,52	54,50	54,50	0,0	51,52	0,0	0,0	0,0	0,0	54,50	54,50	0,0	51,52	(lgtF) UDP-glucose--lipooligosaccharide glucosyltransferase [LOS (CVF494)] [Haemophilus influenzae 86-028NP]
VFG013033	81,92	0,0	79,96	0,0	0,0	81,92	81,92	0,0	81,92	81,92	81,92	79,96	81,92	82,91	81,91	0,0	0,0	79,96	81,92	0,0	79,96	0,0	81,91	0,0	0,0	0,0	0,0	0,0	0,0	78,99	0,0	(fepG) ferric enterobactin transport protein [Enterobactin transport (CVF478)] [Shigella dysenteriae Sd197]
VFG020187	64,84	0,0	0,0	64,84	0,0	64,84	65,84	64,84	64,84	64,84	64,84	0,0	64,84	64,84	64,84	0,0	64,84	0,0	64,84	0,0	0,0	62,88	64,84	64,84	0,0	63,88	0,0	61,88	0,0	0,0	64,84	(msbB2) lipid A biosynthesis (KDO)2-(lauroyl)-lipid IVA acyltransferase [MsbB2 (CVF484)] [Shigella boydii CDC 3083-94]
VFG003087	68,87	0,0	0,0	68,87	82,99	63100	63100	63100	63100	0,0	63100	0,0	0,0	63100	63100	0,0	0,0	0,0	63100	0,0	0,0	0,0	68,87	0,0	0,0	0,0	0,0	0,0	0,0	0,0	68,87	(pla) plasminogen activator [Pla (CVF044)] [Yersinia pestis biovar Microtus str. 91001]
VFG013626	64,88	0,0	0,0	0,0	65,88	64,88	65,88	64,88	65,88	64,88	64,88	0,0	65,88	64,88	64,88	0,0	0,0	0,0	64,88	0,0	0,0	0,0	64,88	64,88	0,0	0,0	0,0	0,0	0,0	0,0	64,88	(hemN) coproporphyrinogen III oxidase [Heme biosynthesis (CVF506)] [Haemophilus influenzae 86-028NP]
VFG033958	61,99	0,0	0,0	0,0	0,0	0,0	0,0	61,99	61,99	0,0	0,0	0,0	61,99	61,99	61,99	0,0	0,0	0,0	61,99	0,0	0,0	0,0	61,99	61,99	0,0	0,0	0,0	0,0	0,0	0,0	0,0	(iucD) L-lysine 6-monooxygenase [Aerobactin siderophore (CVF457)] [Escherichia coli O7:K1 str. IAI39]
VFG035284	62,75	0,0	0,0	61,75	62,74	61,75	0,0	61,75	0,0	0,0	60,75	0,0	61,75	61,75	60,75	0,0	0,0	62,74	61,75	0,0	62,74	61,64	60,75	61,75	0,0	0,0	0,0	0,0	62,75	0,0	0,0	(APECO1_3697) hypothetical protein [SCI-I T6SS (CVF734)] [Escherichia coli APEC O1]
VFG035130	60,74	0,0	0,0	60,74	60,74	0,0	0,0	60,74	0,0	0,0	60,74	0,0	60,74	60,74	60,74	0,0	0,0	60,74	60,74	0,0	60,74	0,0	60,74	60,74	0,0	0,0	58,71	58,61	59,74	0,0	0,0	(ECNA114_2856) hypothetical protein [SCI-I T6SS (CVF734)] [Escherichia coli NA114]
VFG033975	70,87	0,0	0,0	69,87	0,0	0,0	69,87	69,87	69,87	0,0	69,87	0,0	0,0	69,87	69,87	0,0	70,87	69,87	0,0	0,0	69,87	0,0	69,87	0,0	0,0	0,0	0,0	0,0	69,87	0,0	69,87	(iucC) Citrate:6-N-acetyl-6-N-hydroxy-L-lysine ligase,alpha subunit, aerobactin biosynthesis protein / Siderophore synthetase superfamily, group C / Siderophore synthetase component, ligase [Aerobactin siderophore (CVF457)] [Escherichia coli NA114]
VFG012946	0,0	0,0	70,78	70,78	0,0	0,0	70,78	70,78	70,78	0,0	71,78	0,0	70,78	70,78	70,78	0,0	69,78	70,78	70,78	0,0	70,78	0,0	70,78	70,78	0,0	0,0	0,0	0,0	0,0	0,0	70,78	(iucA) siderophore biosynthesis protein [Aerobactin synthesis (CVF474)] [Shigella boydii Sb227]
VFG035191	78,78	0,0	0,0	78,78	79,78	0,0	0,0	78,78	0,0	0,0	79,78	0,0	0,0	78,78	78,78	0,0	0,0	79,78	78,78	78,79	79,78	0,0	78,78	0,0	77,78	77,79	0,0	0,0	78,79	78,78	79,77	(EC042_4530) putative type VI secretion protein [SCI-I (SS183)] [Escherichia coli O44:H18 042]
VFG021055	74,75	73,60	0,0	74,75	0,0	74,75	74,75	74,75	74,75	0,0	74,75	0,0	0,0	74,75	74,75	73,69	74,75	75,75	74,75	72,75	75,75	73,69	74,75	0,0	73,69	73,74	0,0	0,0	72,75	73,69	74,75	(mgtB) Magnesium transport ATPase, P-type 2 [Mg2+ transport (CVF005)] [Salmonella enterica subsp. enterica serovar Enteritidis str. P125109]
